# Supplementary material for: Vegetative to generative1 (Vgt1) is an enhancer affecting flowering time and jasmonate signaling in maize by promoting the expression of Zea mays Related to APETALA 2.7
Source: Plant Physiol. 2025 Oct 3;199(3):kiaf468. doi: 10.1093/plphys/kiaf468 (PMC12610936; doi:10.1093/plphys/kiaf468)
Supplement: kiaf468_Supplementary_Data [file kiaf468_supplementary_data.zip]

Archive with 4 entries (4 files):
- all_supp_figures_merged.pdf
- supp_Figure_4_in situ_meristems[76].pdf
- Zicola-supplementary_methods.pdf
- Zicola-supplementary_tables_new_order.xlsx
