# Supplementary material for: Vegetative to generative1 (Vgt1) is an enhancer affecting flowering time and jasmonate signaling in maize by promoting the expression of Zea mays Related to APETALA 2.7
Source: Plant Physiol. 2025 Oct 3;199(3):kiaf468. doi: 10.1093/plphys/kiaf468 (PMC12610936; doi:10.1093/plphys/kiaf468)
Supplement: kiaf468_Supplementary_Data [file kiaf468_supplementary_data.zip › Zicola-supplementary_tables_new_order.xlsx]

## Sheet: overview
Spreadsheet	table	title_only	Title
ST1	Supplementary Table 1	DEGs (2134) between IR-Vgt1 and B104 WT - Leaf part B and D	Supplementary Table S1 : DEGs between Vgt1-IR and B104 WT - Leaf part B and D
ST2	Supplementary Table 2	GO term enrichment analysis B104 WT vs Vgt1-IR DEGs (2134)	Supplementary Table S2. GO term enrichment analysis B104 WT vs Vgt1-IR DEGs
ST3	Supplementary Table 3	ZmRap2.7 2200 ChIP-seq peaks	Supplementary Table S3. ZmRap2.7 ChIP-seq peaks
ST4	Supplementary Table 4	List 2109 genes with ZmRap2.7 peaks and the 259 genes overlapping with DEGs	Supplementary Table S4. Differentially expressed ZmRap2.7 target genes
ST5	Supplementary Table 5	GO term enrichment analysis genes ZmRap2.7 ChIP-seq (2109 and 259 genes)	Supplementary Table S5. GO term enrichment analysis of ZmRap2.7 target genes
ST6	Supplementary Table 6	4C-seq peaks for V2-IST and husk (bed format)	Supplementary Table S6. 4C-seq peaks for V2-IST and husk (bed format)
ST7	Supplementary Table 7	List of oligonucleotides	Supplementary Table S7. Genomic coordinates Vgt1 and CNSs
ST8	Supplementary Table 8	Details of ChIP-seq data	Supplementary Table S8. List of oligonucleotides
ST9	Supplementary Table 9	4C-seq statistics report	Supplementary Table S9. Flowering time data
ST10	Supplementary Table 10	Flowering time data	Supplementary Table S10. Growth rate data
ST11	Supplementary Table 11	Growth rate data	Supplementary Table S11. RT-qPCR data for ZmRap2.7, ZCN8, and ZmMADS4
ST12	Supplementary Table 12	qPCR data ZmRap2.7, ZCN8, and ZmMADS4	Supplementary Table S12. Details of ChIP-seq data
ST13	Supplementary Table 13	Coordinates Vgt1 and CNSs	Supplementary Table S13. 4C-seq statistics report

## Sheet: ST1
Supplementary Table S1 : DEGs between Vgt1-IR and B104 WT - Leaf part B and D
analysis	geneID	baseMean	log2FoldChange	lfcSE	stat	pvalue	padj
V3L4B	Zm00001eb211670	111.22	-6.5156	0.570528	-11.4203	3.31137e-30	1.42945e-26
V3L4D	Zm00001eb211670	37.8697	-6.51093	1.04862	-6.20906	5.33031e-10	3.30448e-07
V3L4D	Zm00001eb130020	7.94857	-5.72114	1.84362	-3.1032	0.0019144	0.0421207
V3L4D	Zm00001eb211640	19.8772	-5.59551	1.18291	-4.73031	2.24177e-06	0.000309996
V3L4D	Zm00001eb197460	6.91531	-5.53049	1.20856	-4.57609	4.73743e-06	0.000529186
V3L4B	Zm00001eb428740	5.6225	-5.45532	1.11513	-4.8921	9.97678e-07	8.91066e-05
V3L4D	Zm00001eb100800	63.3022	-5.43667	1.20893	-4.49709	6.88914e-06	0.000701494
V3L4B	Zm00001eb362930	8.87859	-5.41976	1.09653	-4.94264	7.707e-07	7.15969e-05
V3L4D	Zm00001eb401760	5.9311	-5.28259	1.33577	-3.95471	7.66277e-05	0.00422816
V3L4D	Zm00001eb330330	5.76127	-5.28256	1.20829	-4.37193	1.23153e-05	0.00105521
V3L4D	Zm00001eb362930	5.79886	-5.23749	1.13185	-4.62739	3.70299e-06	0.000456443
V3L4B	Zm00001eb288320	4.74372	-5.20976	1.2212	-4.26611	1.98907e-05	0.00105484
V3L4D	Zm00001eb341630	8.98237	-5.14827	1.33429	-3.85843	0.000114119	0.00560697
V3L4D	Zm00001eb193060	13.9176	-5.04908	1.14949	-4.39247	1.12072e-05	0.00100104
V3L4B	Zm00001eb027940	6.73226	-4.95016	1.27946	-3.86893	0.000109315	0.00414665
V3L4D	Zm00001eb139970	4.45289	-4.87565	1.52312	-3.20109	0.00136907	0.0335941
V3L4D	Zm00001eb288320	12.2249	-4.85626	1.16877	-4.15501	3.2527e-05	0.00219745
V3L4D	Zm00001eb121560	7.24502	-4.84954	1.21891	-3.97858	6.93289e-05	0.00392826
V3L4B	Zm00001eb070660	9.85532	-4.81815	1.09843	-4.38638	1.15251e-05	0.000685285
V3L4D	Zm00001eb326020	6.80096	-4.74096	1.23115	-3.85083	0.00011772	0.00574377
V3L4D	Zm00001eb318890	59.4051	-4.68254	0.868718	-5.39017	7.03897e-08	1.97823e-05
V3L4B	Zm00001eb183630	8.69518	-4.61916	1.04766	-4.40904	1.03832e-05	0.000626007
V3L4D	Zm00001eb038070	166.683	-4.52755	0.683383	-6.6252	3.46768e-11	4.29952e-08
V3L4B	Zm00001eb211640	45.1373	-4.41147	0.661659	-6.66728	2.60582e-11	7.81167e-09
V3L4D	Zm00001eb183630	5.20542	-4.34792	1.38215	-3.14578	0.00165647	0.038284
V3L4D	Zm00001eb065440	16.8143	-4.27987	1.20859	-3.54122	0.000398288	0.0140858
V3L4B	Zm00001eb249450	2.32352	-4.20922	1.19681	-3.51704	0.000436393	0.0120617
V3L4B	Zm00001eb234990	2.25937	-4.20585	1.26123	-3.33472	0.000853865	0.0194407
V3L4B	Zm00001eb339810	2.32161	-4.18049	1.38685	-3.01437	0.00257514	0.0431536
V3L4D	Zm00001eb103100	7.59747	-4.13669	1.30631	-3.1667	0.0015418	0.0365969
V3L4D	Zm00001eb149550	4.44088	-4.11518	1.29371	-3.18091	0.00146812	0.0354063
V3L4D	Zm00001eb223620	268.502	-4.11212	0.801537	-5.1303	2.8928e-07	6.15899e-05
V3L4D	Zm00001eb046300	4.45798	-4.10416	1.18324	-3.46859	0.000523197	0.0173668
V3L4B	Zm00001eb330330	2.00292	-4.05329	1.32216	-3.06565	0.00217195	0.0384887
V3L4D	Zm00001eb151610	2.46927	-4.02608	1.23837	-3.25111	0.00114956	0.0295855
V3L4D	Zm00001eb360950	21.109	-4.01467	1.20844	-3.3222	0.000893104	0.0250383
V3L4D	Zm00001eb023420	10.1163	-3.98602	1.1971	-3.32971	0.000869357	0.0247291
V3L4B	Zm00001eb360950	38.5131	-3.92969	0.693805	-5.66396	1.47917e-08	2.47492e-06
V3L4D	Zm00001eb083870	6.41119	-3.9249	1.20762	-3.25011	0.00115359	0.0296529
V3L4D	Zm00001eb269420	128.582	-3.88025	0.719412	-5.39364	6.9045e-08	1.96666e-05
V3L4D	Zm00001eb401740	785.316	-3.81696	0.74035	-5.15562	2.52794e-07	5.60883e-05
V3L4B	Zm00001eb406600	60.3911	-3.80949	0.554676	-6.86797	6.5124e-12	2.23117e-09
V3L4D	Zm00001eb010910	2.04722	-3.78975	1.22558	-3.09219	0.00198683	0.0433215
V3L4B	Zm00001eb223210	3.00252	-3.74561	1.15728	-3.23656	0.00120979	0.0251561
V3L4D	Zm00001eb161250	103.785	-3.72638	0.9756	-3.81958	0.000133682	0.00635317
V3L4B	Zm00001eb247370	18.1225	-3.66935	0.57814	-6.34682	2.19818e-10	5.39154e-08
V3L4B	Zm00001eb223620	265.182	-3.65572	0.440468	-8.29962	1.04444e-16	9.01728e-14
V3L4B	Zm00001eb065440	36.5281	-3.60908	0.457716	-7.88497	3.14618e-15	1.83533e-12
V3L4B	Zm00001eb401740	1166.16	-3.60289	0.473878	-7.603	2.89353e-14	1.52327e-11
V3L4B	Zm00001eb039930	69.3743	-3.56777	0.330108	-10.8079	3.15813e-27	9.73788e-24
V3L4B	Zm00001eb388620	10.0941	-3.53889	0.89503	-3.95394	7.68744e-05	0.00316154
V3L4D	Zm00001eb196540	24.9854	-3.53024	0.894361	-3.94722	7.90642e-05	0.00430624
V3L4B	Zm00001eb300140	43.7732	-3.52379	0.806148	-4.37114	1.23597e-05	0.000728885
V3L4B	Zm00001eb027920	40.4842	-3.4892	1.04581	-3.33637	0.000848806	0.0193786
V3L4B	Zm00001eb360940	9.76258	-3.48802	0.913326	-3.81903	0.00013398	0.00484392
V3L4D	Zm00001eb243190	243.129	-3.46179	0.758602	-4.56339	5.03345e-06	0.000555471
V3L4D	Zm00001eb155720	16.1291	-3.44782	0.882222	-3.9081	9.30232e-05	0.00488237
V3L4B	Zm00001eb108370	3.8631	-3.42587	1.10461	-3.10144	0.00192583	0.0353457
V3L4B	Zm00001eb274680	64.1581	-3.41411	0.402574	-8.4807	2.23836e-17	2.19604e-14
V3L4B	Zm00001eb197460	5.61483	-3.39289	0.984394	-3.44668	0.000567516	0.0147759
V3L4B	Zm00001eb038070	66.9775	-3.38944	0.545006	-6.21909	5.00061e-10	1.16057e-07
V3L4D	Zm00001eb360930	17.7993	-3.36086	0.728031	-4.61638	3.90498e-06	0.000469939
V3L4B	Zm00001eb406670	12.5941	-3.35516	0.737203	-4.55121	5.33395e-06	0.000348872
V3L4D	Zm00001eb039930	6.64566	-3.33178	0.983939	-3.38617	0.000708759	0.0215885
V3L4B	Zm00001eb081390	7.02932	-3.25745	0.835476	-3.89891	9.66267e-05	0.00378854
V3L4D	Zm00001eb324530	61.7998	-3.24105	0.868552	-3.73155	0.000190303	0.00819251
V3L4D	Zm00001eb181650	9.75697	-3.15009	1.01877	-3.09206	0.00198775	0.0433215
V3L4B	Zm00001eb366590	4.6452	-3.12026	1.02208	-3.05284	0.00226684	0.0395533
V3L4D	Zm00001eb048780	422.625	-3.07143	0.644639	-4.76458	1.89247e-06	0.00027454
V3L4D	Zm00001eb370010	11.1794	-3.06307	0.855163	-3.58186	0.00034116	0.0125497
V3L4D	Zm00001eb367110	57.04	-3.06176	0.744749	-4.11113	3.93724e-05	0.00255351
V3L4B	Zm00001eb013480	73.7089	-3.04325	0.342568	-8.88363	6.47152e-19	8.73009e-16
V3L4D	Zm00001eb274680	281.675	-3.02893	0.923206	-3.28088	0.00103484	0.0277159
V3L4D	Zm00001eb081640	256.489	-3.00935	0.589201	-5.1075	3.26444e-07	6.81266e-05
V3L4D	Zm00001eb187340	295.729	-2.99823	0.754051	-3.97616	7.00376e-05	0.00395778
V3L4D	Zm00001eb250560	45.0944	-2.96724	0.721062	-4.11509	3.87029e-05	0.00253347
V3L4B	Zm00001eb040020	4.45716	-2.95028	0.960044	-3.07306	0.00211873	0.0378253
V3L4D	Zm00001eb293570	201.41	-2.90375	0.642967	-4.51618	6.2966e-06	0.000653792
V3L4D	Zm00001eb111590	169.665	-2.89932	0.441908	-6.56091	5.34805e-11	5.67762e-08
V3L4D	Zm00001eb056760	319.218	-2.89762	0.742586	-3.90206	9.53772e-05	0.00493946
V3L4D	Zm00001eb006260	136.224	-2.87577	0.792405	-3.62917	0.000284337	0.0108771
V3L4D	Zm00001eb073550	25.8573	-2.8656	0.587445	-4.87808	1.07122e-06	0.000175032
V3L4B	Zm00001eb081220	6.47569	-2.85535	0.795478	-3.58948	0.000331339	0.00966435
V3L4D	Zm00001eb053010	307.499	-2.85393	0.412874	-6.91236	4.76657e-12	8.37248e-09
V3L4D	Zm00001eb294970	18.264	-2.80846	0.61105	-4.59613	4.30408e-06	0.000490386
V3L4B	Zm00001eb006260	228.445	-2.80126	0.520151	-5.38547	7.2254e-08	9.90535e-06
V3L4B	Zm00001eb196960	1961.34	-2.79109	0.43745	-6.38035	1.76683e-10	4.59457e-08
V3L4D	Zm00001eb347180	18.2145	-2.7835	0.603246	-4.61419	3.94626e-06	0.000469939
V3L4B	Zm00001eb155710	5.01235	-2.7825	0.874277	-3.18263	0.00145946	0.0288471
V3L4D	Zm00001eb324310	9.04835	-2.77413	0.837113	-3.31393	0.000919955	0.0255569
V3L4B	Zm00001eb155730	93.6395	-2.7722	0.294644	-9.40864	5.02603e-21	1.08482e-17
V3L4D	Zm00001eb401290	181.852	-2.75706	0.698177	-3.94894	7.84985e-05	0.0042931
V3L4D	Zm00001eb239870	10.3544	-2.75659	0.898427	-3.06824	0.00215324	0.0459373
V3L4D	Zm00001eb371720	306.344	-2.74344	0.595312	-4.60841	4.05769e-06	0.000471975
V3L4B	Zm00001eb155720	30.751	-2.72062	0.518091	-5.25123	1.51083e-07	1.82178e-05
V3L4B	Zm00001eb399660	47.0309	-2.71177	0.335723	-8.0774	6.61642e-16	4.20026e-13
V3L4D	Zm00001eb415520	2933.34	-2.70796	0.604566	-4.47918	7.49289e-06	0.000752072
V3L4D	Zm00001eb156890	5.77516	-2.70669	0.846354	-3.19806	0.00138354	0.0338703
V3L4D	Zm00001eb343010	160.549	-2.70489	0.422335	-6.40462	1.50741e-10	1.32389e-07
V3L4D	Zm00001eb348950	5.83687	-2.69052	0.847369	-3.17515	0.00149758	0.0359932
V3L4D	Zm00001eb103110	28.5253	-2.69	0.664003	-4.05119	5.09572e-05	0.00306879
V3L4D	Zm00001eb295860	54.4493	-2.67757	0.50069	-5.34776	8.90488e-08	2.37591e-05
V3L4B	Zm00001eb359900	26.301	-2.63566	0.702572	-3.75145	0.000175817	0.00604274
V3L4D	Zm00001eb006000	12536.7	-2.62145	0.52692	-4.97504	6.52352e-07	0.000121684
V3L4B	Zm00001eb215460	139.346	-2.60971	0.476937	-5.47181	4.45457e-08	6.45285e-06
V3L4B	Zm00001eb190270	20.4398	-2.57901	0.845921	-3.04876	0.00229784	0.0400296
V3L4D	Zm00001eb193710	11.8925	-2.56389	0.685429	-3.74056	0.000183608	0.00804594
V3L4D	Zm00001eb318910	194.269	-2.5532	0.394681	-6.46903	9.8636e-11	9.03934e-08
V3L4B	Zm00001eb197810	15.2592	-2.54843	0.457141	-5.57471	2.47938e-08	3.8779e-06
V3L4D	Zm00001eb218250	51.4582	-2.54818	0.513477	-4.9626	6.9557e-07	0.000127489
V3L4B	Zm00001eb360930	41.0157	-2.52536	0.359059	-7.03329	2.01725e-12	7.37972e-10
V3L4D	Zm00001eb013450	392.523	-2.51387	0.557044	-4.51287	6.3955e-06	0.000660806
V3L4D	Zm00001eb359160	32.4149	-2.51329	0.613822	-4.0945	4.23081e-05	0.00265407
V3L4D	Zm00001eb211360	6.46979	-2.51135	0.760503	-3.30222	0.000959219	0.0260815
V3L4D	Zm00001eb044970	10.9364	-2.50318	0.792328	-3.15928	0.00158161	0.037174
V3L4B	Zm00001eb066570	524.752	-2.49516	0.268633	-9.28836	1.56689e-20	3.07452e-17
V3L4B	Zm00001eb294610	21.0843	-2.48655	0.555482	-4.47639	7.59148e-06	0.000480512
V3L4D	Zm00001eb330730	88.9211	-2.47808	0.744803	-3.32716	0.000877346	0.0248224
V3L4D	Zm00001eb292980	17.2949	-2.4652	0.517932	-4.7597	1.93878e-06	0.000275845
V3L4B	Zm00001eb315990	146.448	-2.46234	0.203259	-12.1143	8.87447e-34	9.57733e-30
V3L4D	Zm00001eb319020	47.8806	-2.45624	0.708724	-3.46572	0.000528817	0.0174562
V3L4D	Zm00001eb220050	106.75	-2.42477	0.745563	-3.25226	0.00114491	0.0295379
V3L4D	Zm00001eb362800	42.3508	-2.42443	0.773865	-3.13288	0.001731	0.0390643
V3L4D	Zm00001eb196960	781.766	-2.42331	0.649986	-3.72826	0.000192808	0.0082434
V3L4D	Zm00001eb235510	343.231	-2.41279	0.346517	-6.963	3.33109e-12	7.02128e-09
V3L4D	Zm00001eb142200	1030.73	-2.40273	0.495819	-4.84597	1.25992e-06	0.000198525
V3L4D	Zm00001eb066890	109.022	-2.39205	0.736425	-3.24819	0.00116144	0.0297211
V3L4D	Zm00001eb147030	12.7916	-2.38443	0.602707	-3.9562	7.61524e-05	0.00421297
V3L4B	Zm00001eb275080	10.1943	-2.36706	0.726902	-3.25637	0.00112846	0.023926
V3L4B	Zm00001eb275590	171.753	-2.33556	0.507336	-4.60358	4.15296e-06	0.000291979
V3L4D	Zm00001eb264650	18.72	-2.31447	0.622525	-3.71788	0.000200903	0.00848622
V3L4D	Zm00001eb048770	19.7938	-2.30586	0.732717	-3.14701	0.00164952	0.0381994
V3L4B	Zm00001eb048780	461.554	-2.27694	0.280103	-8.12894	4.33049e-16	3.01514e-13
V3L4D	Zm00001eb374820	11.2418	-2.27491	0.624203	-3.64451	0.000267901	0.0103802
V3L4D	Zm00001eb231080	17.3365	-2.26208	0.560101	-4.03871	5.37469e-05	0.00320928
V3L4B	Zm00001eb214230	167.603	-2.25621	0.495551	-4.55292	5.29055e-06	0.000347086
V3L4D	Zm00001eb373760	34.565	-2.25146	0.472638	-4.76361	1.90165e-06	0.00027454
V3L4D	Zm00001eb255420	140.741	-2.25073	0.578468	-3.89085	9.98918e-05	0.00513085
V3L4D	Zm00001eb014120	54.1452	-2.23334	0.707242	-3.15781	0.00158958	0.0372279
V3L4D	Zm00001eb040780	125.763	-2.23192	0.599154	-3.72512	0.000195225	0.00829628
V3L4D	Zm00001eb212350	59.4904	-2.2121	0.360905	-6.12932	8.8258e-10	4.89553e-07
V3L4D	Zm00001eb246020	182.25	-2.20334	0.372814	-5.91003	3.42043e-09	1.71657e-06
V3L4D	Zm00001eb173440	308.324	-2.20107	0.643068	-3.42276	0.000619881	0.0195791
V3L4B	Zm00001eb186190	16.385	-2.20025	0.426033	-5.1645	2.41079e-07	2.69608e-05
V3L4D	Zm00001eb125050	212.281	-2.19546	0.553042	-3.96979	7.19364e-05	0.0040434
V3L4D	Zm00001eb312330	208.375	-2.19146	0.68258	-3.21055	0.00132483	0.0328526
V3L4B	Zm00001eb364140	18.0108	-2.18028	0.544404	-4.00489	6.20457e-05	0.00271642
V3L4B	Zm00001eb215240	14.3282	-2.17131	0.553757	-3.92106	8.81617e-05	0.00350439
V3L4D	Zm00001eb207430	263.521	-2.16613	0.383119	-5.65393	1.5682e-08	6.35666e-06
V3L4D	Zm00001eb321870	18.4658	-2.16523	0.518149	-4.17878	2.93075e-05	0.00201219
V3L4D	Zm00001eb396340	9.83142	-2.15498	0.706658	-3.04954	0.00229191	0.0480685
V3L4D	Zm00001eb126570	55.1123	-2.13861	0.496523	-4.30718	1.65348e-05	0.00134046
V3L4D	Zm00001eb250800	467.922	-2.12365	0.264792	-8.02007	1.05683e-15	7.42527e-12
V3L4D	Zm00001eb290550	29.3267	-2.12097	0.57985	-3.65779	0.000254395	0.0101942
V3L4D	Zm00001eb081100	37.3795	-2.11392	0.412142	-5.1291	2.91125e-07	6.15899e-05
V3L4D	Zm00001eb153780	408.579	-2.10859	0.32144	-6.55982	5.38724e-11	5.67762e-08
V3L4D	Zm00001eb312700	81.2586	-2.10817	0.496474	-4.24628	2.17345e-05	0.00162786
V3L4B	Zm00001eb428490	15.6339	-2.108	0.441946	-4.76982	1.84395e-06	0.00015133
V3L4B	Zm00001eb006000	20801.5	-2.10553	0.343321	-6.13284	8.63231e-10	1.94083e-07
V3L4D	Zm00001eb378770	22.5423	-2.10458	0.52495	-4.0091	6.09509e-05	0.00354896
V3L4D	Zm00001eb147510	17.5175	-2.10316	0.541299	-3.8854	0.000102163	0.00520075
V3L4D	Zm00001eb401430	65.9368	-2.10065	0.470346	-4.46618	7.96305e-06	0.000784323
V3L4D	Zm00001eb122210	14.8607	-2.08988	0.498097	-4.19573	2.7199e-05	0.001911
V3L4B	Zm00001eb202970	57.5351	-2.08284	0.633917	-3.28566	0.00101745	0.0220266
V3L4B	Zm00001eb395580	9.51565	-2.07925	0.510826	-4.07037	4.69379e-05	0.00214187
V3L4B	Zm00001eb290550	89.9584	-2.07514	0.490985	-4.22648	2.3737e-05	0.00122863
V3L4D	Zm00001eb221600	217.116	-2.06982	0.424532	-4.87554	1.08513e-06	0.000175942
V3L4B	Zm00001eb206730	13.1986	-2.04893	0.592309	-3.45923	0.000541721	0.0142592
V3L4B	Zm00001eb007000	35.5092	-2.04692	0.674355	-3.03537	0.0024024	0.0413504
V3L4B	Zm00001eb359160	44.5739	-2.03274	0.24842	-8.18267	2.77622e-16	1.9974e-13
V3L4D	Zm00001eb316490	19.8901	-2.02938	0.561694	-3.61296	0.000302723	0.0114194
V3L4D	Zm00001eb194800	52.4071	-2.02738	0.421061	-4.81493	1.47253e-06	0.000224913
V3L4D	Zm00001eb260460	239.15	-2.01864	0.408176	-4.94551	7.59435e-07	0.000135748
V3L4D	Zm00001eb315990	7.3777	-2.01367	0.632224	-3.18506	0.00144724	0.0349827
V3L4B	Zm00001eb287790	11.7972	-2.00484	0.588171	-3.40859	0.000652985	0.0162748
V3L4D	Zm00001eb148150	190.263	-1.98991	0.647383	-3.07378	0.00211362	0.0452754
V3L4D	Zm00001eb055950	17.1302	-1.98283	0.612465	-3.23746	0.001206	0.0305004
V3L4D	Zm00001eb405330	64.4152	-1.97468	0.392854	-5.02649	4.99529e-07	9.6597e-05
V3L4B	Zm00001eb187340	572.263	-1.96593	0.445054	-4.41729	9.9947e-06	0.000605971
V3L4D	Zm00001eb140600	161.442	-1.94409	0.369498	-5.26143	1.42943e-07	3.50343e-05
V3L4D	Zm00001eb302300	24.4033	-1.93597	0.56071	-3.45271	0.000554987	0.0179969
V3L4D	Zm00001eb410450	212.231	-1.93274	0.602784	-3.20635	0.0013443	0.0331406
V3L4B	Zm00001eb228670	15.9817	-1.93248	0.500023	-3.86479	0.000111187	0.00421027
V3L4D	Zm00001eb337340	26.9325	-1.93201	0.455668	-4.23995	2.2357e-05	0.00165348
V3L4D	Zm00001eb211400	138.796	-1.91489	0.247076	-7.75022	9.17362e-15	4.83404e-11
V3L4D	Zm00001eb100050	40.9534	-1.9121	0.583138	-3.27898	0.00104184	0.0277271
V3L4D	Zm00001eb002660	153.786	-1.91094	0.582894	-3.27837	0.00104407	0.0277514
V3L4B	Zm00001eb100710	295.243	-1.9087	0.270108	-7.06642	1.58976e-12	6.1274e-10
V3L4D	Zm00001eb058970	104.56	-1.90265	0.378314	-5.02929	4.92302e-07	9.6081e-05
V3L4D	Zm00001eb015800	3333.63	-1.90194	0.280574	-6.77873	1.21241e-11	1.77171e-08
V3L4D	Zm00001eb367860	20.41	-1.89942	0.453373	-4.18954	2.79523e-05	0.00193809
V3L4D	Zm00001eb296740	55.9949	-1.89694	0.345411	-5.49183	3.97791e-08	1.35236e-05
V3L4B	Zm00001eb251250	8.58954	-1.89525	0.513702	-3.6894	0.000224785	0.00724142
V3L4D	Zm00001eb070660	22.6221	-1.89028	0.520115	-3.63435	0.000278683	0.0106996
V3L4D	Zm00001eb061350	14.0061	-1.88628	0.61177	-3.08331	0.00204711	0.0443008
V3L4D	Zm00001eb014980	33.7483	-1.86176	0.547753	-3.3989	0.000676562	0.0208488
V3L4D	Zm00001eb402290	212.912	-1.85112	0.411049	-4.5034	6.68749e-06	0.000684266
V3L4D	Zm00001eb335400	2600.42	-1.84855	0.470548	-3.9285	8.54769e-05	0.00456122
V3L4D	Zm00001eb192590	298.914	-1.84337	0.339306	-5.43277	5.54872e-08	1.71994e-05
V3L4B	Zm00001eb318940	49.8527	-1.84169	0.362056	-5.08675	3.64248e-07	3.77978e-05
V3L4D	Zm00001eb396970	79.5028	-1.84012	0.348945	-5.27338	1.33932e-07	3.3212e-05
V3L4D	Zm00001eb012470	750.58	-1.83948	0.524966	-3.504	0.000458323	0.0157337
V3L4D	Zm00001eb218880	434.932	-1.80722	0.331677	-5.44872	5.07327e-08	1.64514e-05
V3L4D	Zm00001eb102800	156.374	-1.80104	0.220439	-8.17025	3.07743e-16	3.2433e-12
V3L4D	Zm00001eb196910	26.3987	-1.79897	0.423845	-4.2444	2.19181e-05	0.00163247
V3L4D	Zm00001eb101120	9.0234	-1.79101	0.58382	-3.06775	0.00215677	0.0459585
V3L4D	Zm00001eb128970	38.5134	-1.78974	0.405462	-4.41407	1.01446e-05	0.000933751
V3L4D	Zm00001eb081610	632.523	-1.77064	0.482337	-3.67096	0.000241639	0.00979708
V3L4D	Zm00001eb216640	25.1953	-1.75948	0.420865	-4.18063	2.90697e-05	0.00200239
V3L4B	Zm00001eb126570	142.364	-1.75641	0.238829	-7.35426	1.91983e-13	9.00819e-11
V3L4D	Zm00001eb185100	30.7577	-1.75009	0.469038	-3.73124	0.00019054	0.00819251
V3L4D	Zm00001eb271790	55.7031	-1.74845	0.364615	-4.79532	1.62413e-06	0.000241081
V3L4D	Zm00001eb075270	23.8069	-1.73935	0.475711	-3.65632	0.000255866	0.0102143
V3L4B	Zm00001eb429870	149.056	-1.72753	0.285885	-6.04274	1.51515e-09	3.17505e-07
V3L4D	Zm00001eb397980	251.118	-1.72458	0.330271	-5.22171	1.77275e-07	4.17047e-05
V3L4D	Zm00001eb036320	94.0998	-1.72134	0.322251	-5.34159	9.2133e-08	2.39751e-05
V3L4D	Zm00001eb193720	34.1058	-1.7176	0.459483	-3.73811	0.000185409	0.00805247
V3L4D	Zm00001eb080550	14.4743	-1.71062	0.492537	-3.47308	0.000514522	0.0172692
V3L4D	Zm00001eb013950	24.1239	-1.70624	0.558976	-3.05244	0.00226991	0.0477497
V3L4B	Zm00001eb234120	549.515	-1.70376	0.391546	-4.35137	1.35288e-05	0.000780764
V3L4B	Zm00001eb074930	389.77	-1.69332	0.275868	-6.13815	8.34869e-10	1.89682e-07
V3L4B	Zm00001eb210950	176.411	-1.69223	0.198818	-8.51145	1.71771e-17	1.76547e-14
V3L4B	Zm00001eb052620	27.6779	-1.68947	0.32853	-5.14252	2.71084e-07	2.98525e-05
V3L4B	Zm00001eb053340	102.431	-1.67623	0.202573	-8.2747	1.28784e-16	9.92741e-14
V3L4B	Zm00001eb048770	39.0474	-1.66839	0.555818	-3.00168	0.00268493	0.0443901
V3L4D	Zm00001eb400610	73.9834	-1.66694	0.376792	-4.42404	9.68706e-06	0.000915622
V3L4B	Zm00001eb395510	20.0432	-1.65752	0.516709	-3.20783	0.00133739	0.027181
V3L4B	Zm00001eb249440	25.8628	-1.65147	0.38594	-4.27908	1.87665e-05	0.0010057
V3L4D	Zm00001eb353580	133.405	-1.65023	0.539488	-3.05888	0.00222167	0.0470638
V3L4B	Zm00001eb221780	18.3778	-1.6458	0.426038	-3.86303	0.000111991	0.00421853
V3L4D	Zm00001eb329280	59.2122	-1.64486	0.332152	-4.95213	7.34049e-07	0.000133382
V3L4B	Zm00001eb093890	110.731	-1.64082	0.463285	-3.5417	0.000397557	0.0112168
V3L4B	Zm00001eb292980	54.0711	-1.6353	0.381615	-4.28521	1.82567e-05	0.000985129
V3L4D	Zm00001eb063960	25.7817	-1.62358	0.438831	-3.69978	0.000215789	0.00888358
V3L4B	Zm00001eb120310	14.9693	-1.62168	0.388795	-4.17103	3.03226e-05	0.00150111
V3L4B	Zm00001eb316220	9.32258	-1.61469	0.488196	-3.30746	0.000941457	0.0209489
V3L4D	Zm00001eb162630	22.4593	-1.61452	0.400309	-4.03319	5.50238e-05	0.00325784
V3L4D	Zm00001eb288190	317.548	-1.61235	0.292771	-5.50721	3.64563e-08	1.25971e-05
V3L4D	Zm00001eb389680	147.679	-1.60539	0.238129	-6.74165	1.56594e-11	2.06293e-08
V3L4D	Zm00001eb213280	44.5533	-1.60324	0.503853	-3.18196	0.00146282	0.0353189
V3L4D	Zm00001eb318080	25.2624	-1.59117	0.497799	-3.19642	0.00139143	0.0340239
V3L4D	Zm00001eb245000	26.6857	-1.58849	0.466272	-3.40679	0.000657308	0.0204649
V3L4B	Zm00001eb297430	93.2463	-1.58304	0.237283	-6.6715	2.532e-11	7.69727e-09
V3L4D	Zm00001eb145270	212.128	-1.58013	0.308114	-5.12841	2.922e-07	6.15899e-05
V3L4D	Zm00001eb081280	9.3918	-1.57798	0.517864	-3.0471	0.0023106	0.0482205
V3L4B	Zm00001eb277180	10.9368	-1.57716	0.443622	-3.55519	0.000377712	0.0107695
V3L4B	Zm00001eb229880	14.2138	-1.57279	0.46054	-3.41509	0.000637602	0.0160023
V3L4D	Zm00001eb141120	480.469	-1.57148	0.289926	-5.42027	5.95093e-08	1.76667e-05
V3L4B	Zm00001eb005770	9.47583	-1.56099	0.456731	-3.41774	0.000631426	0.0159028
V3L4B	Zm00001eb056760	340.482	-1.55003	0.284491	-5.44843	5.08173e-08	7.21605e-06
V3L4D	Zm00001eb202440	479.446	-1.54763	0.327805	-4.72118	2.3448e-06	0.000316845
V3L4D	Zm00001eb303060	83.0309	-1.54622	0.333519	-4.63608	3.55077e-06	0.000440254
V3L4B	Zm00001eb193710	20.3257	-1.54074	0.419071	-3.67655	0.00023641	0.00756155
V3L4D	Zm00001eb379070	795.583	-1.54063	0.284763	-5.41021	6.29506e-08	1.84288e-05
V3L4B	Zm00001eb273010	9.44676	-1.538	0.465871	-3.30134	0.000962245	0.0211714
V3L4B	Zm00001eb356350	114.821	-1.53639	0.443854	-3.46148	0.000537217	0.0141579
V3L4B	Zm00001eb022430	51.7316	-1.53601	0.250687	-6.1272	8.94408e-10	1.96989e-07
V3L4B	Zm00001eb287450	425.279	-1.52495	0.4444	-3.43147	0.000600321	0.0153341
V3L4D	Zm00001eb083470	126.091	-1.52319	0.246324	-6.18369	6.26184e-10	3.77106e-07
V3L4D	Zm00001eb412920	108.814	-1.52155	0.459102	-3.31418	0.000919124	0.0255569
V3L4D	Zm00001eb265090	10.5596	-1.52125	0.465839	-3.26562	0.00109227	0.0286353
V3L4D	Zm00001eb394490	20.9907	-1.52084	0.437978	-3.47242	0.000515787	0.0172751
V3L4D	Zm00001eb062680	109.596	-1.51851	0.427833	-3.54931	0.000386241	0.0138054
V3L4B	Zm00001eb387850	285.122	-1.5156	0.209657	-7.22893	4.86817e-13	2.10149e-10
V3L4D	Zm00001eb072900	369.796	-1.514	0.206302	-7.33878	2.1555e-13	6.49052e-10
V3L4D	Zm00001eb160190	19.8403	-1.51227	0.483811	-3.12575	0.00177352	0.0399811
V3L4B	Zm00001eb101120	58.8636	-1.51224	0.257151	-5.88075	4.08412e-09	7.80103e-07
V3L4B	Zm00001eb181650	18.4859	-1.51115	0.426211	-3.54555	0.000391789	0.0110976
V3L4D	Zm00001eb286870	19.1331	-1.50798	0.485939	-3.10322	0.00191425	0.0421207
V3L4D	Zm00001eb281700	258.544	-1.50267	0.229926	-6.53545	6.34204e-11	6.36559e-08
V3L4D	Zm00001eb275140	349.407	-1.50107	0.257345	-5.83291	5.447e-09	2.49591e-06
V3L4D	Zm00001eb130300	21.2289	-1.50084	0.372968	-4.02403	5.72099e-05	0.00336835
V3L4B	Zm00001eb017550	12.8052	-1.49957	0.424825	-3.52985	0.000415801	0.0116403
V3L4B	Zm00001eb390330	350.138	-1.49384	0.256441	-5.82528	5.70155e-09	1.05181e-06
V3L4D	Zm00001eb211240	20.9419	-1.49301	0.420755	-3.54841	0.000387571	0.0138227
V3L4B	Zm00001eb274360	191.381	-1.48913	0.444521	-3.34997	0.000808213	0.0187172
V3L4B	Zm00001eb142990	42.3979	-1.48623	0.303864	-4.8911	1.00273e-06	8.91066e-05
V3L4D	Zm00001eb057820	35.3587	-1.48032	0.302675	-4.8908	1.00428e-06	0.000168001
V3L4B	Zm00001eb138690	20.6967	-1.48016	0.494674	-2.9922	0.00276979	0.0452039
V3L4D	Zm00001eb230220	518.497	-1.47826	0.337444	-4.38077	1.1826e-05	0.00103431
V3L4D	Zm00001eb183710	422.25	-1.47637	0.384154	-3.84318	0.000121451	0.00588492
V3L4D	Zm00001eb157080	189.908	-1.46944	0.297669	-4.93647	7.95504e-07	0.000140642
V3L4D	Zm00001eb353230	35.1291	-1.46609	0.396254	-3.69988	0.0002157	0.00888358
V3L4D	Zm00001eb321100	26.5997	-1.46487	0.436321	-3.35732	0.000787014	0.023266
V3L4D	Zm00001eb058130	144.956	-1.46466	0.211122	-6.93749	3.99128e-12	7.64801e-09
V3L4D	Zm00001eb419490	430.634	-1.46413	0.278835	-5.25089	1.51362e-07	3.66713e-05
V3L4D	Zm00001eb311250	31.4081	-1.45833	0.425811	-3.42483	0.000615193	0.01947
V3L4B	Zm00001eb370720	16.8503	-1.45332	0.371263	-3.91452	9.05831e-05	0.0035925
V3L4D	Zm00001eb144280	112.104	-1.45223	0.270861	-5.36155	8.25102e-08	2.22968e-05
V3L4D	Zm00001eb232400	34.1028	-1.44539	0.317888	-4.54685	5.44551e-06	0.000588618
V3L4B	Zm00001eb373760	159.519	-1.44502	0.241903	-5.97356	2.32126e-09	4.67245e-07
V3L4D	Zm00001eb178160	39.3171	-1.44428	0.380296	-3.79778	0.000146001	0.00677842
V3L4D	Zm00001eb160700	2508.62	-1.44146	0.200657	-7.18368	6.78603e-13	1.58929e-09
V3L4B	Zm00001eb412920	11.5157	-1.44075	0.477393	-3.01796	0.00254482	0.0430129
V3L4D	Zm00001eb014930	76.2714	-1.43979	0.341705	-4.21356	2.51376e-05	0.00180221
V3L4B	Zm00001eb332560	151.401	-1.43699	0.404761	-3.55022	0.000384916	0.010946
V3L4D	Zm00001eb090500	13.84	-1.43493	0.421055	-3.40793	0.000654576	0.02041
V3L4D	Zm00001eb193270	67.35	-1.42316	0.409891	-3.47205	0.000516509	0.0172751
V3L4B	Zm00001eb392190	28.1984	-1.41968	0.283316	-5.01093	5.41681e-07	5.33865e-05
V3L4B	Zm00001eb409600	13.4852	-1.41922	0.462387	-3.06933	0.00214541	0.0381437
V3L4B	Zm00001eb233790	39.8065	-1.41339	0.336659	-4.19828	2.68951e-05	0.00135315
V3L4B	Zm00001eb269210	11.1297	-1.4094	0.442962	-3.18176	0.00146381	0.0288802
V3L4D	Zm00001eb336170	196.667	-1.40882	0.285464	-4.9352	8.00692e-07	0.000140642
V3L4D	Zm00001eb114770	95.0199	-1.40592	0.320078	-4.39245	1.12082e-05	0.00100104
V3L4D	Zm00001eb104630	317.154	-1.4036	0.382358	-3.6709	0.000241697	0.00979708
V3L4B	Zm00001eb026090	9.79073	-1.40288	0.469962	-2.98508	0.00283501	0.0459737
V3L4D	Zm00001eb369030	78.7805	-1.40234	0.308201	-4.55007	5.36278e-06	0.000582663
V3L4D	Zm00001eb214000	91.9105	-1.38983	0.350024	-3.97067	7.16703e-05	0.00403922
V3L4B	Zm00001eb119470	13.0391	-1.38581	0.413932	-3.34792	0.000814211	0.0188359
V3L4D	Zm00001eb151440	428.276	-1.38394	0.249467	-5.54759	2.89631e-08	1.03472e-05
V3L4B	Zm00001eb388670	130.147	-1.38354	0.294893	-4.69167	2.70987e-06	0.000210395
V3L4D	Zm00001eb104420	118.883	-1.37719	0.398005	-3.46023	0.000539709	0.0177472
V3L4D	Zm00001eb157350	137.337	-1.37674	0.345858	-3.98066	6.87231e-05	0.00390444
V3L4D	Zm00001eb024330	210.547	-1.37534	0.267598	-5.13957	2.75367e-07	6.04602e-05
V3L4D	Zm00001eb037480	102.684	-1.3739	0.325007	-4.2273	2.36511e-05	0.00172497
V3L4D	Zm00001eb083450	224.745	-1.37222	0.347992	-3.94324	8.03878e-05	0.00435582
V3L4B	Zm00001eb429530	12.1345	-1.3719	0.426155	-3.21925	0.00128527	0.0263951
V3L4D	Zm00001eb052700	25.4418	-1.3712	0.32289	-4.24664	2.17004e-05	0.00162786
V3L4D	Zm00001eb004670	46.1206	-1.36998	0.39973	-3.42725	0.000609723	0.0194135
V3L4D	Zm00001eb270290	85.6865	-1.36993	0.314401	-4.35728	1.31689e-05	0.00111476
V3L4B	Zm00001eb112970	14.9103	-1.36934	0.406771	-3.36636	0.000761664	0.0179473
V3L4D	Zm00001eb407530	116.794	-1.3681	0.255954	-5.3451	9.0367e-08	2.38094e-05
V3L4B	Zm00001eb286330	12.6826	-1.36409	0.437413	-3.11854	0.00181751	0.0338474
V3L4B	Zm00001eb282970	153.642	-1.36359	0.281872	-4.83763	1.31399e-06	0.000113186
V3L4B	Zm00001eb409980	31.0001	-1.36348	0.320345	-4.25628	2.07852e-05	0.00109958
V3L4D	Zm00001eb233190	26.1087	-1.36213	0.304837	-4.46841	7.8805e-06	0.000779836
V3L4D	Zm00001eb061000	15.8532	-1.36095	0.397325	-3.42529	0.000614143	0.01947
V3L4D	Zm00001eb390330	157.244	-1.36017	0.290293	-4.68552	2.79248e-06	0.000361128
V3L4D	Zm00001eb240620	209.323	-1.35655	0.328565	-4.12871	3.64805e-05	0.00242566
V3L4D	Zm00001eb052020	16.0313	-1.35402	0.406818	-3.32831	0.000873737	0.0247869
V3L4D	Zm00001eb135570	481.45	-1.3534	0.290895	-4.65255	3.27849e-06	0.0004089
V3L4D	Zm00001eb257590	142.854	-1.35155	0.310807	-4.3485	1.37071e-05	0.00114197
V3L4D	Zm00001eb262620	24.9574	-1.3497	0.361267	-3.736	0.000186969	0.00809225
V3L4D	Zm00001eb128920	80.6739	-1.34968	0.30636	-4.40552	1.05531e-05	0.000958782
V3L4D	Zm00001eb085400	41.2089	-1.34787	0.435883	-3.09227	0.00198633	0.0433215
V3L4B	Zm00001eb075270	126.243	-1.3474	0.273592	-4.92486	8.44194e-07	7.72079e-05
V3L4D	Zm00001eb042240	1150.27	-1.34224	0.329011	-4.07961	4.51117e-05	0.00278031
V3L4B	Zm00001eb169720	11.0404	-1.33442	0.448864	-2.97289	0.00295015	0.0472724
V3L4D	Zm00001eb391130	381.403	-1.3324	0.250684	-5.31505	1.06628e-07	2.70782e-05
V3L4D	Zm00001eb234120	1201.5	-1.33205	0.305843	-4.35534	1.3286e-05	0.00111649
V3L4D	Zm00001eb220240	89.743	-1.33093	0.306678	-4.33982	1.42599e-05	0.00118215
V3L4B	Zm00001eb201850	43.5742	-1.32487	0.333378	-3.97409	7.06476e-05	0.00295069
V3L4B	Zm00001eb215400	946.008	-1.32486	0.273884	-4.83729	1.31624e-06	0.000113186
V3L4D	Zm00001eb336820	30.3122	-1.32091	0.382036	-3.45757	0.000545081	0.0178703
V3L4B	Zm00001eb372940	42.6646	-1.31719	0.286388	-4.59932	4.2387e-06	0.000296779
V3L4D	Zm00001eb297110	160.598	-1.31584	0.242708	-5.42149	5.91036e-08	1.76667e-05
V3L4D	Zm00001eb232560	38.8872	-1.31477	0.276827	-4.74941	2.04009e-06	0.000284775
V3L4B	Zm00001eb089250	16.3357	-1.31328	0.397683	-3.30234	0.000958819	0.0211391
V3L4D	Zm00001eb143310	66.3911	-1.31005	0.235796	-5.55587	2.76234e-08	1.00387e-05
V3L4B	Zm00001eb055830	15.3227	-1.30613	0.387523	-3.37044	0.00075047	0.0177806
V3L4D	Zm00001eb408350	34.2675	-1.30258	0.414862	-3.13979	0.00169069	0.0387494
V3L4B	Zm00001eb104060	14.5504	-1.30229	0.3825	-3.40468	0.000662416	0.0163775
V3L4D	Zm00001eb052910	93.5484	-1.30214	0.256065	-5.08518	3.67282e-07	7.4952e-05
V3L4B	Zm00001eb251420	59.5081	-1.29757	0.278198	-4.66418	3.09852e-06	0.000232217
V3L4B	Zm00001eb058370	298.82	-1.29726	0.377431	-3.43709	0.000588	0.0151268
V3L4D	Zm00001eb089720	24.2237	-1.29599	0.397659	-3.25905	0.00111787	0.0290589
V3L4B	Zm00001eb360750	50.0623	-1.29493	0.283466	-4.56819	4.91946e-06	0.000332858
V3L4B	Zm00001eb150540	26.8056	-1.2933	0.422908	-3.05812	0.00222733	0.0389901
V3L4B	Zm00001eb081100	122.131	-1.29272	0.249067	-5.19028	2.09984e-07	2.39803e-05
V3L4D	Zm00001eb128000	329.503	-1.28833	0.259169	-4.97101	6.66054e-07	0.00012315
V3L4D	Zm00001eb111030	21.8159	-1.2866	0.337346	-3.81389	0.000136798	0.00645064
V3L4D	Zm00001eb251370	89.9833	-1.2849	0.37872	-3.39273	0.000691991	0.0212311
V3L4D	Zm00001eb153750	113.486	-1.28077	0.371177	-3.45056	0.000559418	0.0180509
V3L4D	Zm00001eb331500	117.591	-1.2793	0.223487	-5.72429	1.03869e-08	4.3787e-06
V3L4D	Zm00001eb248460	89.651	-1.27849	0.33732	-3.79013	0.000150569	0.00695984
V3L4B	Zm00001eb264210	95.5782	-1.27842	0.173938	-7.34987	1.98394e-13	9.11094e-11
V3L4B	Zm00001eb353580	423.228	-1.27783	0.168851	-7.5678	3.79588e-14	1.95072e-11
V3L4D	Zm00001eb343630	215.256	-1.27749	0.322621	-3.95972	7.50372e-05	0.00417318
V3L4D	Zm00001eb306020	331.151	-1.27215	0.280361	-4.53756	5.69092e-06	0.000600347
V3L4D	Zm00001eb433250	156.034	-1.27027	0.276554	-4.5932	4.36501e-06	0.000494655
V3L4B	Zm00001eb353500	56.5543	-1.26922	0.309618	-4.09932	4.14373e-05	0.00193589
V3L4B	Zm00001eb339480	18.2717	-1.26742	0.346571	-3.65704	0.000255144	0.00800119
V3L4B	Zm00001eb099870	22.2817	-1.26443	0.324357	-3.89825	9.68901e-05	0.00378854
V3L4B	Zm00001eb218250	32.7917	-1.26363	0.345388	-3.65859	0.000253606	0.00799136
V3L4D	Zm00001eb111620	20.8126	-1.25782	0.397402	-3.1651	0.0015503	0.0366381
V3L4D	Zm00001eb409600	35.8837	-1.25399	0.307058	-4.08388	4.42896e-05	0.00275379
V3L4D	Zm00001eb340750	164.793	-1.25225	0.29434	-4.25443	2.09584e-05	0.00161178
V3L4D	Zm00001eb006220	513.864	-1.25012	0.320265	-3.9034	9.4852e-05	0.00492436
V3L4B	Zm00001eb433500	259.182	-1.25009	0.29038	-4.305	1.66984e-05	0.000912451
V3L4B	Zm00001eb407530	191.931	-1.24998	0.251198	-4.97609	6.48827e-07	6.22412e-05
V3L4D	Zm00001eb056800	79.6738	-1.2496	0.29056	-4.30066	1.70289e-05	0.00137523
V3L4D	Zm00001eb117350	139.027	-1.24929	0.3859	-3.23734	0.00120649	0.0305004
V3L4D	Zm00001eb275130	55.7713	-1.24848	0.333924	-3.73881	0.000184897	0.00805247
V3L4B	Zm00001eb074410	45.6027	-1.24729	0.242646	-5.14036	2.74214e-07	3.00438e-05
V3L4D	Zm00001eb373800	22.6608	-1.24727	0.344346	-3.62214	0.000292172	0.0111364
V3L4B	Zm00001eb426670	99.627	-1.2441	0.307295	-4.04855	5.15349e-05	0.00230774
V3L4B	Zm00001eb291960	55.8241	-1.24409	0.270175	-4.60475	4.12966e-06	0.000291289
V3L4B	Zm00001eb338960	23.629	-1.24402	0.334921	-3.71438	0.0002037	0.0067641
V3L4D	Zm00001eb292320	230.98	-1.24369	0.294188	-4.22752	2.36279e-05	0.00172497
V3L4B	Zm00001eb325030	44.9014	-1.24324	0.261338	-4.75721	1.96282e-06	0.000159269
V3L4B	Zm00001eb219210	19.1818	-1.23913	0.374958	-3.30473	0.000950696	0.0210051
V3L4B	Zm00001eb099340	21.9104	-1.23676	0.310815	-3.97908	6.91815e-05	0.00290509
V3L4D	Zm00001eb403020	30.3664	-1.23193	0.373093	-3.30193	0.000960206	0.0260815
V3L4D	Zm00001eb023350	1141.4	-1.23154	0.199713	-6.16651	6.98121e-10	4.0875e-07
V3L4D	Zm00001eb163920	55.0677	-1.22989	0.31232	-3.93792	8.21914e-05	0.00443077
V3L4D	Zm00001eb197890	797.613	-1.22965	0.20055	-6.13139	8.71132e-10	4.89553e-07
V3L4D	Zm00001eb398820	37.7622	-1.22737	0.343177	-3.57648	0.000348252	0.0126942
V3L4D	Zm00001eb123210	160.222	-1.22711	0.257021	-4.77437	1.8027e-06	0.000265715
V3L4D	Zm00001eb410440	17.0594	-1.21849	0.399238	-3.05203	0.00227296	0.0477662
V3L4D	Zm00001eb145960	26.6648	-1.21601	0.350415	-3.4702	0.000520064	0.0173448
V3L4B	Zm00001eb021450	63.005	-1.1995	0.274865	-4.36395	1.27738e-05	0.000748937
V3L4B	Zm00001eb249600	609.485	-1.19948	0.164519	-7.29081	3.08097e-13	1.35713e-10
V3L4B	Zm00001eb302950	141.305	-1.19774	0.189539	-6.31921	2.629e-10	6.37577e-08
V3L4D	Zm00001eb293830	244.009	-1.19087	0.332803	-3.5783	0.000345841	0.0126592
V3L4D	Zm00001eb226660	55.8832	-1.18988	0.336771	-3.53321	0.00041055	0.0144467
V3L4D	Zm00001eb330910	33.6496	-1.18288	0.345661	-3.42209	0.000621426	0.0195791
V3L4D	Zm00001eb287250	103.248	-1.18133	0.266465	-4.43335	9.27797e-06	0.000881142
V3L4D	Zm00001eb065580	808.074	-1.17834	0.312069	-3.7759	0.000159431	0.0072738
V3L4B	Zm00001eb202620	217.568	-1.17761	0.207862	-5.66533	1.46745e-08	2.47448e-06
V3L4B	Zm00001eb249230	283.264	-1.17319	0.244545	-4.79744	1.60704e-06	0.00013463
V3L4D	Zm00001eb205200	22.1665	-1.17233	0.380559	-3.08056	0.00206614	0.044621
V3L4D	Zm00001eb329180	177.126	-1.17019	0.358534	-3.26383	0.00109919	0.0287809
V3L4D	Zm00001eb094890	128.428	-1.16526	0.244789	-4.76027	1.93338e-06	0.000275845
V3L4B	Zm00001eb211040	21.3213	-1.16524	0.364333	-3.19829	0.00138243	0.0277308
V3L4D	Zm00001eb224940	23.5858	-1.16504	0.341426	-3.41229	0.000644204	0.0201583
V3L4D	Zm00001eb300560	49.7778	-1.16464	0.378168	-3.0797	0.00207213	0.0446588
V3L4D	Zm00001eb182770	55.5325	-1.16451	0.306325	-3.80153	0.000143803	0.00670593
V3L4D	Zm00001eb022240	14.721	-1.16159	0.377156	-3.07987	0.00207088	0.0446588
V3L4D	Zm00001eb398020	65.5366	-1.15781	0.243048	-4.76371	1.90067e-06	0.00027454
V3L4D	Zm00001eb164650	58.2247	-1.15693	0.34437	-3.35957	0.000780641	0.02311
V3L4B	Zm00001eb145270	383.929	-1.15564	0.252719	-4.57283	4.81179e-06	0.000326596
V3L4D	Zm00001eb219990	28.1935	-1.15093	0.295832	-3.89048	0.000100046	0.00513085
V3L4D	Zm00001eb232250	167.417	-1.14925	0.259081	-4.43586	9.1707e-06	0.000880537
V3L4B	Zm00001eb103840	18.39	-1.14807	0.353227	-3.25023	0.0011531	0.0242228
V3L4D	Zm00001eb038880	1561.16	-1.13959	0.265519	-4.29194	1.77119e-05	0.00141014
V3L4B	Zm00001eb153780	325.961	-1.13808	0.242966	-4.68409	2.812e-06	0.000215227
V3L4B	Zm00001eb397980	94.8738	-1.13556	0.245428	-4.62687	3.71233e-06	0.000268882
V3L4D	Zm00001eb295740	41.9682	-1.13103	0.34786	-3.25141	0.00114836	0.0295855
V3L4D	Zm00001eb149570	130.321	-1.12898	0.361452	-3.12345	0.00178743	0.0402087
V3L4D	Zm00001eb070910	37.0115	-1.12662	0.330074	-3.41324	0.000641943	0.0201352
V3L4B	Zm00001eb192660	16.5448	-1.12523	0.367449	-3.06228	0.00219655	0.0387973
V3L4B	Zm00001eb106750	39.971	-1.12505	0.275355	-4.0858	4.39255e-05	0.00201721
V3L4D	Zm00001eb243330	111.164	-1.1238	0.365682	-3.07317	0.00211799	0.0453229
V3L4D	Zm00001eb245170	16.3192	-1.11898	0.35933	-3.11406	0.00184529	0.0411588
V3L4D	Zm00001eb311230	66.2221	-1.11751	0.264649	-4.2226	2.41499e-05	0.00175528
V3L4B	Zm00001eb149650	24.0005	-1.11099	0.350777	-3.16723	0.001539	0.0300613
V3L4D	Zm00001eb084490	210.746	-1.10947	0.352072	-3.15125	0.00162573	0.0378225
V3L4D	Zm00001eb324690	251.087	-1.10637	0.269585	-4.10396	4.0613e-05	0.00260988
V3L4D	Zm00001eb105360	26.6929	-1.0994	0.350288	-3.13857	0.00169774	0.0388058
V3L4B	Zm00001eb303060	63.6481	-1.09476	0.21471	-5.09877	3.41864e-07	3.61706e-05
V3L4B	Zm00001eb170630	47.9292	-1.09388	0.246639	-4.43516	9.2004e-06	0.000569001
V3L4B	Zm00001eb316870	27.5817	-1.09284	0.324545	-3.36729	0.000759111	0.0179067
V3L4B	Zm00001eb023350	127.704	-1.09091	0.251329	-4.34057	1.42115e-05	0.000809342
V3L4B	Zm00001eb100050	73.7629	-1.08942	0.293137	-3.7164	0.00020208	0.00672062
V3L4D	Zm00001eb271760	140.934	-1.08906	0.233178	-4.6705	3.00474e-06	0.000386183
V3L4D	Zm00001eb241920	239.144	-1.0887	0.284421	-3.82777	0.000129307	0.00618034
V3L4D	Zm00001eb122620	110.766	-1.08799	0.330142	-3.29553	0.000982379	0.0265469
V3L4D	Zm00001eb104380	219.897	-1.08791	0.23899	-4.55213	5.31065e-06	0.000582155
V3L4D	Zm00001eb249230	241.313	-1.08504	0.320089	-3.3898	0.000699446	0.0213703
V3L4B	Zm00001eb117130	101.356	-1.08449	0.1729	-6.27236	3.55613e-10	8.43466e-08
V3L4B	Zm00001eb093870	209.668	-1.08443	0.164074	-6.60939	3.85913e-11	1.11061e-08
V3L4D	Zm00001eb048930	205.316	-1.082	0.21093	-5.12967	2.90256e-07	6.15899e-05
V3L4B	Zm00001eb073250	156.277	-1.08185	0.186684	-5.79508	6.82902e-09	1.21816e-06
V3L4B	Zm00001eb379190	98.5103	-1.08134	0.25754	-4.19873	2.6842e-05	0.00135315
V3L4B	Zm00001eb280610	51.0475	-1.08096	0.36061	-2.99758	0.0027213	0.0447005
V3L4D	Zm00001eb143140	46.3779	-1.08073	0.317739	-3.4013	0.000670653	0.0207883
V3L4D	Zm00001eb288130	188.185	-1.07745	0.22287	-4.83442	1.33532e-06	0.000206955
V3L4D	Zm00001eb208330	184.361	-1.07671	0.318619	-3.3793	0.000726714	0.021945
V3L4D	Zm00001eb117590	3499.52	-1.07604	0.345693	-3.11272	0.00185373	0.0412598
V3L4B	Zm00001eb430810	114.497	-1.07544	0.177802	-6.04852	1.46184e-09	3.09336e-07
V3L4D	Zm00001eb052080	49.1105	-1.07522	0.262119	-4.10203	4.09534e-05	0.00262296
V3L4B	Zm00001eb288190	28.7955	-1.07484	0.331402	-3.2433	0.00118153	0.0246637
V3L4D	Zm00001eb245250	121.115	-1.06991	0.259071	-4.12979	3.6309e-05	0.0024219
V3L4D	Zm00001eb111630	175.194	-1.06902	0.29185	-3.66292	0.000249356	0.0100496
V3L4D	Zm00001eb287600	1517.55	-1.05663	0.213659	-4.94538	7.59951e-07	0.000135748
V3L4B	Zm00001eb121240	86.9305	-1.05636	0.223142	-4.73405	2.20082e-06	0.000175286
V3L4D	Zm00001eb279230	75.6986	-1.05515	0.279575	-3.77412	0.000160575	0.00728827
V3L4D	Zm00001eb142170	212.849	-1.05498	0.240675	-4.38342	1.16829e-05	0.00102605
V3L4D	Zm00001eb050710	48.1637	-1.05077	0.315014	-3.33563	0.000851064	0.0244064
V3L4B	Zm00001eb171690	17.7719	-1.04717	0.322028	-3.25178	0.00114684	0.0241733
V3L4D	Zm00001eb226550	153.844	-1.0453	0.329471	-3.17267	0.00151046	0.036097
V3L4D	Zm00001eb149850	71.9226	-1.04405	0.257165	-4.05986	4.91027e-05	0.00296907
V3L4B	Zm00001eb235510	185.303	-1.04315	0.208296	-5.00803	5.49903e-07	5.38738e-05
V3L4D	Zm00001eb301590	121.039	-1.04225	0.291846	-3.57124	0.0003553	0.0128899
V3L4B	Zm00001eb314040	43.2537	-1.03574	0.239141	-4.33109	1.48371e-05	0.000831803
V3L4D	Zm00001eb152090	41.6739	-1.03437	0.25102	-4.12065	3.77804e-05	0.00249635
V3L4D	Zm00001eb149670	1014.2	-1.03207	0.282898	-3.64821	0.000264076	0.0103394
V3L4D	Zm00001eb313050	314.631	-1.03063	0.277683	-3.71152	0.000206018	0.00865031
V3L4B	Zm00001eb176470	42.7424	-1.03029	0.343697	-2.99768	0.00272046	0.0447005
V3L4D	Zm00001eb312100	201.04	-1.03021	0.254883	-4.04188	5.30251e-05	0.00317518
V3L4D	Zm00001eb343240	46.55	-1.02858	0.30669	-3.3538	0.000797107	0.0234156
V3L4D	Zm00001eb120310	64.1995	-1.02581	0.324771	-3.15856	0.00158551	0.037174
V3L4B	Zm00001eb160700	430.633	-1.01727	0.250585	-4.05957	4.91632e-05	0.00222928
V3L4B	Zm00001eb023130	20.5274	-1.01493	0.32261	-3.14601	0.00165513	0.0317016
V3L4B	Zm00001eb281700	129.665	-1.01104	0.323823	-3.1222	0.00179507	0.0336035
V3L4D	Zm00001eb319050	298.024	-1.01023	0.188161	-5.36898	7.91827e-08	2.16755e-05
V3L4D	Zm00001eb145890	82.5989	-1.00991	0.21391	-4.72116	2.345e-06	0.000316845
V3L4D	Zm00001eb400620	53.6102	-1.00709	0.314088	-3.2064	0.00134407	0.0331406
V3L4D	Zm00001eb397100	24.9835	-1.00704	0.309635	-3.25235	0.00114456	0.0295379
V3L4B	Zm00001eb052020	105.416	-1.00647	0.205741	-4.89194	9.98467e-07	8.91066e-05
V3L4D	Zm00001eb009550	139.704	-1.00584	0.283401	-3.54918	0.000386432	0.0138054
V3L4D	Zm00001eb037300	78.3465	-1.0054	0.187115	-5.37314	7.73759e-08	2.14596e-05
V3L4D	Zm00001eb359900	47.3606	-1.00524	0.290744	-3.45747	0.000545278	0.0178703
V3L4B	Zm00001eb172290	248.642	-1.00486	0.232283	-4.326	1.51844e-05	0.000846822
V3L4D	Zm00001eb320670	63.2747	-1.00227	0.280265	-3.57614	0.000348702	0.0126942
V3L4D	Zm00001eb009510	205.026	-0.997221	0.216468	-4.60678	4.08944e-06	0.000471975
V3L4D	Zm00001eb136110	378.093	-0.996755	0.241606	-4.12554	3.69864e-05	0.00245157
V3L4B	Zm00001eb343440	23.2621	-0.996445	0.316465	-3.14867	0.00164015	0.0315517
V3L4D	Zm00001eb257400	40.9022	-0.993401	0.307632	-3.22919	0.00124143	0.0311139
V3L4D	Zm00001eb400600	85.1895	-0.991396	0.265114	-3.73951	0.00018438	0.00805247
V3L4D	Zm00001eb199950	82.446	-0.990723	0.285727	-3.46738	0.000525566	0.0174181
V3L4D	Zm00001eb369200	112.495	-0.985873	0.308205	-3.19876	0.00138019	0.0338274
V3L4B	Zm00001eb211030	119.041	-0.985223	0.195149	-5.04858	4.45099e-07	4.46838e-05
V3L4B	Zm00001eb384110	39.2757	-0.984	0.254147	-3.87178	0.000108045	0.00411786
V3L4B	Zm00001eb075760	531.811	-0.982923	0.132373	-7.42539	1.12445e-13	5.39335e-11
V3L4B	Zm00001eb010360	118.592	-0.981962	0.154555	-6.35346	2.10526e-10	5.28371e-08
V3L4D	Zm00001eb177820	118.929	-0.981816	0.1698	-5.7822	7.37294e-09	3.23764e-06
V3L4D	Zm00001eb196980	431.331	-0.978024	0.278924	-3.50642	0.000454173	0.0156581
V3L4D	Zm00001eb167360	31.2993	-0.97237	0.271881	-3.57646	0.000348283	0.0126942
V3L4D	Zm00001eb012780	141.972	-0.971497	0.267124	-3.63687	0.00027597	0.0106342
V3L4B	Zm00001eb249800	520.502	-0.970717	0.262084	-3.70385	0.000212356	0.00697122
V3L4B	Zm00001eb306470	18.8975	-0.969067	0.322762	-3.00242	0.00267842	0.0443901
V3L4D	Zm00001eb209310	34.7476	-0.966986	0.256605	-3.76838	0.000164307	0.0074094
V3L4B	Zm00001eb312910	375.914	-0.965262	0.162082	-5.95539	2.59456e-09	5.091e-07
V3L4D	Zm00001eb398970	1464.98	-0.963943	0.218691	-4.40779	1.04431e-05	0.000952896
V3L4D	Zm00001eb092240	118.737	-0.960684	0.233785	-4.10925	3.96939e-05	0.00256646
V3L4D	Zm00001eb375030	185.682	-0.953058	0.241127	-3.95252	7.73338e-05	0.0042449
V3L4B	Zm00001eb019680	21.8638	-0.952449	0.314578	-3.0277	0.0024642	0.0419789
V3L4B	Zm00001eb172590	68.4063	-0.952218	0.207894	-4.58029	4.64324e-06	0.000317878
V3L4B	Zm00001eb088770	59.6748	-0.949079	0.238935	-3.97212	7.12369e-05	0.00295688
V3L4B	Zm00001eb428010	74.8747	-0.947816	0.282771	-3.35188	0.00080264	0.0186081
V3L4B	Zm00001eb052910	95.9429	-0.947214	0.226031	-4.19063	2.78181e-05	0.0013931
V3L4B	Zm00001eb248270	40.9612	-0.946642	0.318238	-2.97463	0.00293339	0.0471548
V3L4D	Zm00001eb399450	248.495	-0.946457	0.22494	-4.20759	2.58105e-05	0.00183795
V3L4D	Zm00001eb047760	134.744	-0.944199	0.241406	-3.91126	9.18175e-05	0.00483832
V3L4B	Zm00001eb197590	31.8625	-0.944161	0.250381	-3.7709	0.000162657	0.00570825
V3L4B	Zm00001eb084490	254.205	-0.943898	0.204457	-4.61661	3.90067e-06	0.000278782
V3L4D	Zm00001eb313960	110.738	-0.943589	0.287634	-3.28052	0.00103617	0.0277161
V3L4D	Zm00001eb196550	66.1142	-0.940548	0.284341	-3.30782	0.000940262	0.025711
V3L4B	Zm00001eb150840	962.727	-0.940472	0.236329	-3.97951	6.9058e-05	0.00290509
V3L4D	Zm00001eb124150	46.3715	-0.939099	0.27179	-3.45524	0.000549803	0.0178839
V3L4D	Zm00001eb196490	118.498	-0.935914	0.180818	-5.17599	2.26703e-07	5.09685e-05
V3L4D	Zm00001eb425100	1836.06	-0.933491	0.249746	-3.73776	0.000185668	0.00805247
V3L4D	Zm00001eb017140	40.3299	-0.933374	0.248276	-3.75942	0.000170305	0.0075732
V3L4D	Zm00001eb043760	534.731	-0.932607	0.200416	-4.65335	3.26585e-06	0.0004089
V3L4D	Zm00001eb061280	328.778	-0.931202	0.259636	-3.58657	0.000335052	0.0124117
V3L4B	Zm00001eb106840	19.6321	-0.930926	0.308405	-3.01852	0.00254015	0.0429676
V3L4D	Zm00001eb245390	60.3933	-0.930131	0.281088	-3.30904	0.000936162	0.025711
V3L4B	Zm00001eb231180	121.323	-0.928505	0.203692	-4.55838	5.15505e-06	0.000342325
V3L4D	Zm00001eb120750	234.318	-0.927957	0.252729	-3.67174	0.000240901	0.00979708
V3L4B	Zm00001eb166540	32.4635	-0.927914	0.24965	-3.71685	0.00020172	0.00671904
V3L4B	Zm00001eb336170	164.909	-0.926857	0.253253	-3.65981	0.000252402	0.00797634
V3L4D	Zm00001eb379170	49.0686	-0.926684	0.262964	-3.52399	0.000425093	0.0148592
V3L4D	Zm00001eb430380	180.257	-0.92424	0.209168	-4.41865	9.9318e-06	0.000926294
V3L4B	Zm00001eb357910	21.7243	-0.922743	0.294754	-3.13055	0.00174478	0.0328902
V3L4D	Zm00001eb287830	293.129	-0.921453	0.240007	-3.83927	0.000123399	0.0059656
V3L4D	Zm00001eb385720	35.6485	-0.920003	0.275393	-3.34069	0.000835698	0.0241357
V3L4D	Zm00001eb358600	869.046	-0.916032	0.243485	-3.76217	0.000168448	0.00750645
V3L4B	Zm00001eb327140	142.77	-0.916028	0.226973	-4.03585	5.44056e-05	0.00241128
V3L4B	Zm00001eb290670	34.3976	-0.914508	0.243327	-3.75836	0.000171034	0.00591602
V3L4D	Zm00001eb116740	41.737	-0.912815	0.249504	-3.65852	0.000253673	0.0101942
V3L4B	Zm00001eb163930	72.8022	-0.912241	0.207694	-4.39223	1.12194e-05	0.0006708
V3L4D	Zm00001eb413850	60.2244	-0.912238	0.225953	-4.03729	5.40718e-05	0.00321956
V3L4D	Zm00001eb140400	73.1232	-0.911912	0.296532	-3.07526	0.0021032	0.0451438
V3L4D	Zm00001eb324540	68.022	-0.911839	0.24483	-3.72437	0.000195801	0.00829713
V3L4D	Zm00001eb047780	241.65	-0.909585	0.191148	-4.75854	1.94995e-06	0.000275845
V3L4D	Zm00001eb130260	112.933	-0.909044	0.248975	-3.65114	0.000261075	0.0102667
V3L4D	Zm00001eb204360	115.079	-0.907443	0.229816	-3.94857	7.86193e-05	0.0042931
V3L4B	Zm00001eb310230	109.254	-0.905938	0.193342	-4.68568	2.79032e-06	0.000214328
V3L4B	Zm00001eb250770	81.2005	-0.905368	0.259052	-3.49493	0.000474181	0.012845
V3L4D	Zm00001eb036480	127.682	-0.9025	0.270442	-3.33713	0.000846486	0.0243082
V3L4B	Zm00001eb371960	22.9415	-0.902493	0.302171	-2.9867	0.00282009	0.0458005
V3L4D	Zm00001eb099820	151.459	-0.900188	0.272073	-3.30863	0.000937544	0.025711
V3L4B	Zm00001eb211150	69.2192	-0.899922	0.168581	-5.33821	9.38702e-08	1.25068e-05
V3L4B	Zm00001eb191190	42.5485	-0.899898	0.228938	-3.93075	8.46827e-05	0.00339738
V3L4D	Zm00001eb407090	311.741	-0.899282	0.149556	-6.01302	1.82095e-09	9.36146e-07
V3L4D	Zm00001eb224170	167.631	-0.898622	0.204511	-4.394	1.11282e-05	0.00100104
V3L4B	Zm00001eb074730	35.264	-0.896797	0.229115	-3.91418	9.07112e-05	0.0035925
V3L4D	Zm00001eb330310	1278.5	-0.895655	0.218418	-4.10065	4.11987e-05	0.00262296
V3L4B	Zm00001eb391320	147.945	-0.8942	0.224514	-3.98283	6.80992e-05	0.00288206
V3L4D	Zm00001eb346060	222.791	-0.894181	0.190763	-4.6874	2.76704e-06	0.000361128
V3L4B	Zm00001eb110020	131.542	-0.894116	0.259237	-3.44902	0.000562619	0.0146661
V3L4B	Zm00001eb359850	658.468	-0.892272	0.137198	-6.50353	7.84558e-11	2.14353e-08
V3L4B	Zm00001eb320670	212.38	-0.891493	0.149382	-5.96787	2.40372e-09	4.75981e-07
V3L4D	Zm00001eb118980	40.6167	-0.890411	0.266593	-3.33996	0.0008379	0.0241604
V3L4D	Zm00001eb211030	365.077	-0.889644	0.176111	-5.0516	4.38118e-07	8.63051e-05
V3L4D	Zm00001eb360010	65.7074	-0.885525	0.202196	-4.37953	1.18934e-05	0.00103591
V3L4D	Zm00001eb110020	73.0796	-0.885479	0.260372	-3.40082	0.000671832	0.0207942
V3L4B	Zm00001eb284750	40.6289	-0.884486	0.268786	-3.29067	0.000999479	0.0217467
V3L4B	Zm00001eb138460	28.2929	-0.88342	0.260725	-3.38831	0.000703237	0.0170164
V3L4B	Zm00001eb414270	35.651	-0.883198	0.238152	-3.70855	0.00020845	0.00686898
V3L4D	Zm00001eb120780	201.463	-0.878499	0.227732	-3.85761	0.000114503	0.00561275
V3L4B	Zm00001eb281600	47.077	-0.87462	0.238212	-3.6716	0.000241039	0.00768477
V3L4B	Zm00001eb341250	297.405	-0.872831	0.122969	-7.09797	1.26599e-12	5.06022e-10
V3L4B	Zm00001eb352580	152.54	-0.872619	0.279387	-3.12334	0.00178812	0.0335024
V3L4B	Zm00001eb210810	27.9034	-0.869595	0.252869	-3.43891	0.000584056	0.0150685
V3L4B	Zm00001eb283990	27.0813	-0.868921	0.25403	-3.42054	0.000624969	0.015777
V3L4B	Zm00001eb343630	177.059	-0.868259	0.210533	-4.12409	3.72201e-05	0.00178128
V3L4B	Zm00001eb363340	418.702	-0.868246	0.191342	-4.53767	5.68797e-06	0.000366475
V3L4D	Zm00001eb078960	126.952	-0.866089	0.18451	-4.69399	2.67926e-06	0.000355327
V3L4D	Zm00001eb113690	484.767	-0.865774	0.163676	-5.28955	1.22617e-07	3.0768e-05
V3L4B	Zm00001eb102340	59.4524	-0.862507	0.239116	-3.60707	0.000309675	0.00920161
V3L4B	Zm00001eb318210	38.7815	-0.861019	0.267433	-3.21957	0.00128385	0.026391
V3L4B	Zm00001eb419490	315.038	-0.859597	0.215103	-3.99621	6.43648e-05	0.00276193
V3L4D	Zm00001eb169270	35.8502	-0.859493	0.272719	-3.15156	0.00162398	0.0378225
V3L4B	Zm00001eb178700	51.0475	-0.859408	0.21774	-3.94694	7.9155e-05	0.00323576
V3L4D	Zm00001eb025700	33.2944	-0.859368	0.259483	-3.31185	0.000926821	0.0255894
V3L4B	Zm00001eb078190	38.8452	-0.854361	0.223066	-3.83008	0.000128102	0.00470231
V3L4D	Zm00001eb057590	72.1094	-0.854227	0.233585	-3.65703	0.000255153	0.0102051
V3L4D	Zm00001eb117060	55.1222	-0.851087	0.229248	-3.71252	0.00020521	0.00863568
V3L4D	Zm00001eb010070	73.3357	-0.851032	0.258401	-3.29346	0.000989636	0.0267088
V3L4D	Zm00001eb102260	53.3292	-0.850193	0.268062	-3.17162	0.0015159	0.036186
V3L4B	Zm00001eb286990	33.9408	-0.84819	0.265822	-3.19082	0.00141869	0.0282072
V3L4B	Zm00001eb209350	38.9687	-0.847652	0.249924	-3.39164	0.000694759	0.0169061
V3L4B	Zm00001eb396450	66.5226	-0.845878	0.206682	-4.09265	4.26476e-05	0.0019711
V3L4D	Zm00001eb008950	101.216	-0.841264	0.215275	-3.90785	9.31198e-05	0.00488237
V3L4B	Zm00001eb104190	96.1016	-0.839591	0.272408	-3.08211	0.00205539	0.0369574
V3L4B	Zm00001eb433250	101.336	-0.839504	0.181265	-4.63135	3.63288e-06	0.000264906
V3L4D	Zm00001eb231370	33.2908	-0.838345	0.269414	-3.11174	0.00185991	0.0413536
V3L4B	Zm00001eb157410	72.3758	-0.836986	0.241717	-3.46267	0.00053485	0.01413
V3L4D	Zm00001eb256330	51.4095	-0.836403	0.261263	-3.20138	0.00136771	0.0335941
V3L4B	Zm00001eb159550	69.5059	-0.834481	0.251645	-3.3161	0.000912835	0.02052
V3L4D	Zm00001eb349390	191.844	-0.828878	0.192183	-4.31295	1.61087e-05	0.00131874
V3L4B	Zm00001eb288850	179.751	-0.827641	0.196311	-4.21598	2.48701e-05	0.00127505
V3L4D	Zm00001eb199080	233.019	-0.82658	0.189816	-4.35463	1.33294e-05	0.00111649
V3L4B	Zm00001eb137850	46.2779	-0.824806	0.225364	-3.65989	0.000252325	0.00797634
V3L4D	Zm00001eb360890	1999.33	-0.824481	0.162176	-5.08387	3.69817e-07	7.4952e-05
V3L4D	Zm00001eb008080	291.797	-0.820119	0.261511	-3.13608	0.00171221	0.0388541
V3L4B	Zm00001eb059040	76.7758	-0.819503	0.216686	-3.78198	0.000155584	0.00548713
V3L4D	Zm00001eb361020	199.306	-0.819	0.255218	-3.20902	0.00133186	0.0329495
V3L4D	Zm00001eb012310	314.265	-0.818158	0.256678	-3.18749	0.00143512	0.0347296
V3L4D	Zm00001eb187260	359.6	-0.816916	0.20439	-3.99685	6.41909e-05	0.00369676
V3L4B	Zm00001eb198690	66.6404	-0.814075	0.178266	-4.56664	4.95608e-06	0.000333246
V3L4D	Zm00001eb401720	1214.93	-0.812382	0.193742	-4.19312	2.75149e-05	0.0019204
V3L4B	Zm00001eb163730	138.182	-0.811666	0.217124	-3.73826	0.000185297	0.00631292
V3L4D	Zm00001eb354200	99.8953	-0.810368	0.247536	-3.27374	0.00106134	0.0279987
V3L4B	Zm00001eb332150	154.638	-0.808528	0.18807	-4.29909	1.71503e-05	0.000934776
V3L4B	Zm00001eb283010	43.515	-0.807949	0.202854	-3.9829	6.80795e-05	0.00288206
V3L4D	Zm00001eb420800	196.847	-0.804916	0.220434	-3.65151	0.000260701	0.0102667
V3L4B	Zm00001eb011220	42.9514	-0.801331	0.258415	-3.10094	0.00192908	0.0353457
V3L4D	Zm00001eb245240	69.6496	-0.80068	0.249055	-3.21487	0.00130504	0.0324739
V3L4D	Zm00001eb012270	2919.4	-0.799928	0.199952	-4.00059	6.31841e-05	0.00365877
V3L4B	Zm00001eb383160	199.123	-0.797925	0.186201	-4.28529	1.82501e-05	0.000985129
V3L4D	Zm00001eb287800	256.814	-0.797526	0.17546	-4.54536	5.48424e-06	0.000588959
V3L4B	Zm00001eb270870	43.017	-0.793503	0.228759	-3.46873	0.000522925	0.0138488
V3L4D	Zm00001eb374120	410.411	-0.792536	0.201154	-3.93994	8.15014e-05	0.00440484
V3L4D	Zm00001eb121310	300.056	-0.79208	0.210891	-3.75587	0.000172738	0.00763306
V3L4B	Zm00001eb129090	42.7567	-0.791217	0.249474	-3.17154	0.00151632	0.029699
V3L4D	Zm00001eb351780	124.105	-0.79089	0.161158	-4.90756	9.22188e-07	0.000155503
V3L4D	Zm00001eb389640	139.954	-0.789506	0.248802	-3.17323	0.00150755	0.0360851
V3L4B	Zm00001eb385190	1031.74	-0.78913	0.181968	-4.33664	1.44679e-05	0.000821776
V3L4D	Zm00001eb107190	123.635	-0.787711	0.21851	-3.60493	0.000312241	0.0117107
V3L4D	Zm00001eb181970	106.593	-0.787473	0.175366	-4.49046	7.1068e-06	0.000720179
V3L4B	Zm00001eb044970	53.5709	-0.78675	0.240574	-3.2703	0.00107434	0.0230275
V3L4D	Zm00001eb001940	690.633	-0.786376	0.184736	-4.25676	2.07407e-05	0.00160725
V3L4B	Zm00001eb048280	26.6559	-0.786015	0.262737	-2.99164	0.00277479	0.045235
V3L4D	Zm00001eb101410	86.4556	-0.785289	0.237	-3.31346	0.000921492	0.0255569
V3L4B	Zm00001eb158470	32.965	-0.784553	0.261289	-3.00262	0.00267662	0.0443901
V3L4B	Zm00001eb325930	178.017	-0.784036	0.174343	-4.4971	6.88878e-06	0.000439904
V3L4B	Zm00001eb294930	46.0031	-0.783579	0.214432	-3.6542	0.00025798	0.00805825
V3L4B	Zm00001eb107940	31.4351	-0.783011	0.263812	-2.96806	0.00299681	0.0478426
V3L4D	Zm00001eb255970	629.704	-0.779308	0.178191	-4.37343	1.22309e-05	0.00105225
V3L4D	Zm00001eb104640	62.351	-0.776729	0.253964	-3.05843	0.00222503	0.0470876
V3L4B	Zm00001eb061520	33.5383	-0.776345	0.226784	-3.42328	0.000618696	0.015692
V3L4B	Zm00001eb009510	72.2727	-0.775566	0.219577	-3.53208	0.000412301	0.0115723
V3L4D	Zm00001eb082820	67.3504	-0.771242	0.227999	-3.38265	0.0007179	0.0217725
V3L4B	Zm00001eb414670	41.6741	-0.770222	0.217452	-3.54203	0.00039706	0.0112168
V3L4B	Zm00001eb297100	54.3851	-0.770211	0.231255	-3.33057	0.000866688	0.0196719
V3L4B	Zm00001eb201090	858.177	-0.769837	0.22713	-3.38941	0.000700431	0.0170054
V3L4D	Zm00001eb088800	125.376	-0.769482	0.229726	-3.34957	0.000809383	0.023629
V3L4B	Zm00001eb380190	68.0036	-0.769054	0.225268	-3.41394	0.000640296	0.0160513
V3L4D	Zm00001eb300730	8782.31	-0.768834	0.222835	-3.45025	0.000560076	0.0180509
V3L4B	Zm00001eb126390	4713.19	-0.767836	0.168519	-4.55638	5.2043e-06	0.000342469
V3L4B	Zm00001eb251510	486.746	-0.76595	0.141485	-5.41363	6.17609e-08	8.54517e-06
V3L4D	Zm00001eb330680	84.942	-0.762654	0.196966	-3.87201	0.000107942	0.00541714
V3L4B	Zm00001eb223490	67.2706	-0.760021	0.221247	-3.43518	0.000592168	0.0151978
V3L4D	Zm00001eb107930	94.8687	-0.759891	0.200929	-3.78188	0.000155646	0.0071631
V3L4D	Zm00001eb215370	478.611	-0.759169	0.197799	-3.83807	0.000124003	0.00596863
V3L4D	Zm00001eb139480	354.304	-0.758567	0.16534	-4.58793	4.47671e-06	0.000504599
V3L4B	Zm00001eb292680	202.046	-0.757229	0.181754	-4.16624	3.09669e-05	0.0015295
V3L4B	Zm00001eb154600	126.658	-0.752797	0.172371	-4.3673	1.25791e-05	0.0007398
V3L4B	Zm00001eb215940	129.237	-0.752324	0.168529	-4.46406	8.04218e-06	0.0005046
V3L4B	Zm00001eb001930	238.401	-0.751303	0.14894	-5.04434	4.55092e-07	4.54754e-05
V3L4B	Zm00001eb024440	104.863	-0.751283	0.215315	-3.48923	0.000484412	0.0130434
V3L4B	Zm00001eb034130	2641.83	-0.750476	0.237227	-3.16353	0.00155868	0.0302813
V3L4D	Zm00001eb056780	49.3692	-0.749586	0.232687	-3.22143	0.00127553	0.0318928
V3L4B	Zm00001eb160190	64.2833	-0.748743	0.216281	-3.4619	0.000536367	0.0141528
V3L4B	Zm00001eb072750	471.594	-0.743144	0.0937579	-7.9262	2.25951e-15	1.3547e-12
V3L4D	Zm00001eb246440	116.532	-0.741945	0.191724	-3.86986	0.000108898	0.00543157
V3L4D	Zm00001eb109020	133.77	-0.741794	0.238185	-3.11436	0.00184343	0.0411588
V3L4B	Zm00001eb330680	94.8566	-0.740349	0.151694	-4.88053	1.05801e-06	9.32084e-05
V3L4B	Zm00001eb287130	59.9708	-0.739733	0.175687	-4.21051	2.54799e-05	0.00130014
V3L4B	Zm00001eb354200	80.7914	-0.737435	0.179491	-4.10847	3.98281e-05	0.00187287
V3L4D	Zm00001eb060130	462.223	-0.737356	0.209306	-3.52286	0.00042692	0.0148812
V3L4D	Zm00001eb241420	624.903	-0.735925	0.238104	-3.09077	0.00199641	0.0433372
V3L4D	Zm00001eb059150	266.413	-0.734391	0.20555	-3.57281	0.000353173	0.0128348
V3L4B	Zm00001eb137420	36.7594	-0.733668	0.231909	-3.1636	0.0015583	0.0302813
V3L4D	Zm00001eb064350	92.9889	-0.732031	0.1944	-3.7656	0.000166153	0.00743561
V3L4B	Zm00001eb259370	73.0618	-0.731927	0.2117	-3.45738	0.000545452	0.0143224
V3L4B	Zm00001eb151000	148.18	-0.731515	0.167806	-4.35929	1.30487e-05	0.000759147
V3L4B	Zm00001eb124780	35.6529	-0.731086	0.232816	-3.14018	0.00168843	0.0321936
V3L4D	Zm00001eb211480	217.634	-0.731084	0.192237	-3.80303	0.000142939	0.00669527
V3L4D	Zm00001eb326660	147.451	-0.729427	0.194104	-3.75793	0.000171326	0.00760241
V3L4D	Zm00001eb320030	48.9391	-0.728859	0.234647	-3.1062	0.0018951	0.041915
V3L4B	Zm00001eb281210	95.9955	-0.727711	0.220721	-3.29697	0.000977324	0.0214158
V3L4B	Zm00001eb224170	106.282	-0.727164	0.18458	-3.93955	8.16331e-05	0.00331197
V3L4B	Zm00001eb203300	674.642	-0.726699	0.172102	-4.22249	2.41619e-05	0.00124465
V3L4D	Zm00001eb186910	81.9714	-0.726558	0.202629	-3.58566	0.000336221	0.0124189
V3L4B	Zm00001eb170440	131	-0.725216	0.205529	-3.52853	0.000417878	0.0116681
V3L4D	Zm00001eb027820	275.247	-0.724663	0.221202	-3.27602	0.0010528	0.0278781
V3L4B	Zm00001eb227200	201.937	-0.72403	0.216411	-3.34563	0.000820963	0.0189313
V3L4D	Zm00001eb351690	82.1615	-0.722673	0.186715	-3.87046	0.00010863	0.00543157
V3L4B	Zm00001eb316540	214.618	-0.72067	0.20231	-3.5622	0.000367755	0.0105399
V3L4D	Zm00001eb324180	1180.95	-0.720179	0.191127	-3.76807	0.000164513	0.0074094
V3L4B	Zm00001eb349390	182.333	-0.718307	0.194014	-3.70235	0.000213613	0.00699638
V3L4D	Zm00001eb015970	82.1288	-0.717397	0.22048	-3.25379	0.00113876	0.0294513
V3L4D	Zm00001eb078880	314.513	-0.717122	0.194431	-3.68831	0.000225746	0.00923937
V3L4B	Zm00001eb126430	58.6625	-0.716215	0.21602	-3.3155	0.000914803	0.02052
V3L4B	Zm00001eb070430	277.405	-0.714588	0.228106	-3.1327	0.00173206	0.0327937
V3L4D	Zm00001eb071570	132.749	-0.712578	0.163405	-4.36082	1.29578e-05	0.00110131
V3L4B	Zm00001eb387520	143.796	-0.711257	0.221241	-3.21485	0.00130515	0.0267098
V3L4D	Zm00001eb077030	129.376	-0.708221	0.173589	-4.07988	4.5059e-05	0.00278031
V3L4B	Zm00001eb355370	57.1958	-0.70771	0.234908	-3.01271	0.00258928	0.0433569
V3L4B	Zm00001eb327990	84.627	-0.706906	0.151696	-4.66002	3.16182e-06	0.000235209
V3L4D	Zm00001eb187800	99.1321	-0.706776	0.228256	-3.09642	0.00195876	0.0429622
V3L4B	Zm00001eb303740	128.202	-0.70513	0.221505	-3.18336	0.00145576	0.0288471
V3L4B	Zm00001eb059460	105.138	-0.704575	0.217232	-3.24343	0.00118099	0.0246637
V3L4B	Zm00001eb397110	77.7884	-0.703852	0.194092	-3.62638	0.00028742	0.00873757
V3L4B	Zm00001eb059050	330.844	-0.703022	0.210744	-3.3359	0.000850236	0.0193786
V3L4B	Zm00001eb350580	182.119	-0.702702	0.182882	-3.84238	0.000121849	0.00451875
V3L4D	Zm00001eb054280	65.3669	-0.699285	0.21116	-3.31164	0.000927521	0.0255894
V3L4D	Zm00001eb080320	343.264	-0.698362	0.145536	-4.79854	1.59828e-06	0.000238926
V3L4B	Zm00001eb062340	44.7458	-0.697652	0.210605	-3.31261	0.000924301	0.0206309
V3L4D	Zm00001eb414570	316.336	-0.697604	0.167796	-4.15745	3.21823e-05	0.00218115
V3L4D	Zm00001eb328530	60.6643	-0.696266	0.219347	-3.17426	0.00150218	0.0360624
V3L4B	Zm00001eb289200	194.107	-0.69606	0.137801	-5.0512	4.39035e-07	4.44889e-05
V3L4B	Zm00001eb158750	142.939	-0.695105	0.13979	-4.9725	6.60937e-07	6.28444e-05
V3L4B	Zm00001eb348770	95.3851	-0.694775	0.171347	-4.05479	5.0179e-05	0.00225658
V3L4B	Zm00001eb059920	32.6605	-0.694734	0.230437	-3.01486	0.00257098	0.0431494
V3L4B	Zm00001eb006530	258.029	-0.694305	0.225392	-3.08043	0.00206702	0.037117
V3L4B	Zm00001eb047760	80.9692	-0.694254	0.229247	-3.02842	0.0024584	0.0419716
V3L4B	Zm00001eb397750	284.579	-0.693087	0.178716	-3.87814	0.000105257	0.00403531
V3L4D	Zm00001eb123050	53.3221	-0.692437	0.215884	-3.20746	0.00133914	0.0330907
V3L4B	Zm00001eb153750	316.803	-0.691365	0.230896	-2.99427	0.00275102	0.0449833
V3L4B	Zm00001eb011600	198.81	-0.689714	0.190071	-3.62873	0.000284821	0.00867077
V3L4D	Zm00001eb109190	1144.61	-0.685462	0.194073	-3.53197	0.000412471	0.0144901
V3L4B	Zm00001eb100350	100.314	-0.683328	0.171521	-3.98393	6.77839e-05	0.00288002
V3L4D	Zm00001eb258590	911.506	-0.68092	0.155573	-4.37686	1.20401e-05	0.00104009
V3L4D	Zm00001eb011910	75.6036	-0.67975	0.217511	-3.12513	0.00177726	0.0400224
V3L4D	Zm00001eb430620	524.439	-0.67711	0.182788	-3.70435	0.000211934	0.00886339
V3L4B	Zm00001eb311800	75.8653	-0.674697	0.179431	-3.76021	0.00016977	0.00589117
V3L4B	Zm00001eb195760	553.555	-0.674411	0.208489	-3.23475	0.00121747	0.025243
V3L4D	Zm00001eb161710	127.429	-0.674283	0.20019	-3.36821	0.000756568	0.0225239
V3L4D	Zm00001eb172160	100.4	-0.673277	0.208293	-3.23236	0.00122774	0.030846
V3L4D	Zm00001eb226120	63.6044	-0.672179	0.199092	-3.37622	0.000734891	0.0220656
V3L4B	Zm00001eb347060	93.5072	-0.669973	0.181329	-3.6948	0.000220061	0.00715332
V3L4D	Zm00001eb152450	195.925	-0.667332	0.194847	-3.4249	0.000615023	0.01947
V3L4D	Zm00001eb295700	144.593	-0.66665	0.150374	-4.43329	9.28045e-06	0.000881142
V3L4D	Zm00001eb118990	357.884	-0.666122	0.161978	-4.11244	3.91508e-05	0.00254697
V3L4D	Zm00001eb043650	87.8702	-0.666097	0.199051	-3.34636	0.000818794	0.0238049
V3L4B	Zm00001eb306940	50.616	-0.663925	0.213362	-3.11173	0.00185994	0.0344888
V3L4B	Zm00001eb343770	41.2538	-0.663645	0.20534	-3.23194	0.00122955	0.0254022
V3L4B	Zm00001eb221710	47.6002	-0.663285	0.221078	-3.00023	0.00269775	0.044483
V3L4B	Zm00001eb089010	308.389	-0.662623	0.160118	-4.13835	3.49814e-05	0.00168535
V3L4B	Zm00001eb410700	75.9245	-0.662246	0.165489	-4.00175	6.28756e-05	0.0027306
V3L4B	Zm00001eb124770	1140.75	-0.662148	0.126521	-5.23352	1.66314e-07	1.9616e-05
V3L4D	Zm00001eb414360	67.0256	-0.658779	0.209721	-3.14122	0.00168246	0.0387408
V3L4D	Zm00001eb353280	307.521	-0.657669	0.163048	-4.03358	5.49332e-05	0.00325784
V3L4B	Zm00001eb232250	844.769	-0.657026	0.157905	-4.1609	3.16999e-05	0.00155857
V3L4D	Zm00001eb105800	400.941	-0.656823	0.214808	-3.05772	0.00223027	0.047151
V3L4D	Zm00001eb327390	3159.51	-0.656263	0.215368	-3.04718	0.00231002	0.0482205
V3L4B	Zm00001eb080540	84.5047	-0.656059	0.171718	-3.82056	0.000133151	0.00483012
V3L4B	Zm00001eb030400	2620.16	-0.654812	0.104818	-6.24712	4.1809e-10	9.80876e-08
V3L4B	Zm00001eb345070	43.86	-0.654273	0.217005	-3.01501	0.00256974	0.0431494
V3L4B	Zm00001eb349730	132.858	-0.653386	0.124534	-5.24663	1.54904e-07	1.8472e-05
V3L4B	Zm00001eb330030	806.507	-0.652705	0.143134	-4.56008	5.11332e-06	0.000340636
V3L4D	Zm00001eb361760	256.895	-0.649225	0.17875	-3.63203	0.000281196	0.0107764
V3L4B	Zm00001eb142500	81.2834	-0.649057	0.164636	-3.94238	8.06785e-05	0.00328095
V3L4D	Zm00001eb000470	113.986	-0.647803	0.194267	-3.3346	0.000854214	0.0244303
V3L4B	Zm00001eb110610	110.501	-0.647697	0.196821	-3.29079	0.000999047	0.0217467
V3L4D	Zm00001eb131190	159.363	-0.646887	0.195257	-3.31301	0.000922991	0.0255648
V3L4D	Zm00001eb015310	154.923	-0.645621	0.151926	-4.24956	2.14189e-05	0.00162786
V3L4B	Zm00001eb344140	149.427	-0.644899	0.1985	-3.24886	0.00115868	0.0242857
V3L4B	Zm00001eb314620	266.771	-0.644861	0.171257	-3.76545	0.000166246	0.00580243
V3L4B	Zm00001eb072510	65.6309	-0.644835	0.19605	-3.28914	0.00100495	0.0218092
V3L4B	Zm00001eb402380	65.4606	-0.644777	0.195056	-3.30559	0.000947758	0.0209851
V3L4B	Zm00001eb408940	170.345	-0.644241	0.129159	-4.98795	6.10228e-07	5.90635e-05
V3L4B	Zm00001eb345240	166.542	-0.643892	0.138635	-4.64452	3.40873e-06	0.000249404
V3L4D	Zm00001eb010360	66.0725	-0.641429	0.198349	-3.23385	0.00122133	0.0307566
V3L4B	Zm00001eb298480	445.406	-0.641102	0.138829	-4.61793	3.8758e-06	0.000278207
V3L4B	Zm00001eb358080	231.828	-0.639876	0.215064	-2.97529	0.00292714	0.0471137
V3L4B	Zm00001eb361520	53.4396	-0.639166	0.188186	-3.39646	0.000682642	0.0167054
V3L4B	Zm00001eb304290	930.157	-0.637423	0.147093	-4.33346	1.46782e-05	0.000825038
V3L4D	Zm00001eb427230	64.3162	-0.636607	0.204898	-3.10695	0.00189031	0.0418968
V3L4B	Zm00001eb190700	44.2087	-0.635914	0.211865	-3.00151	0.00268648	0.0443901
V3L4D	Zm00001eb416740	62.0106	-0.63361	0.18759	-3.37763	0.000731127	0.0219839
V3L4D	Zm00001eb302470	82.5483	-0.633271	0.186798	-3.39013	0.000698589	0.0213703
V3L4B	Zm00001eb228120	323.75	-0.632278	0.138767	-4.55639	5.2041e-06	0.000342469
V3L4B	Zm00001eb248730	314.573	-0.632157	0.134447	-4.7019	2.57746e-06	0.000201021
V3L4D	Zm00001eb054760	238.781	-0.629897	0.204463	-3.08073	0.00206491	0.044621
V3L4D	Zm00001eb127680	187.571	-0.629531	0.190387	-3.30659	0.000944378	0.0257511
V3L4D	Zm00001eb337030	734.442	-0.628411	0.133316	-4.71369	2.43271e-06	0.000326602
V3L4D	Zm00001eb149430	2881.56	-0.627477	0.153104	-4.09837	4.1607e-05	0.00262849
V3L4D	Zm00001eb325650	435.585	-0.626157	0.206025	-3.03923	0.00237182	0.0492059
V3L4D	Zm00001eb358080	647.619	-0.625507	0.191707	-3.26282	0.00110309	0.0288473
V3L4B	Zm00001eb406440	67.5794	-0.625238	0.198708	-3.14652	0.00165226	0.0317
V3L4B	Zm00001eb214120	136.847	-0.624379	0.17071	-3.65755	0.000254638	0.00800015
V3L4B	Zm00001eb358210	105.926	-0.62417	0.183301	-3.40516	0.000661241	0.0163672
V3L4D	Zm00001eb310770	342.309	-0.621599	0.144242	-4.30941	1.6369e-05	0.00133215
V3L4D	Zm00001eb134200	251.85	-0.621564	0.140564	-4.42194	9.78192e-06	0.00091637
V3L4D	Zm00001eb162620	2306.41	-0.621088	0.111654	-5.56261	2.65774e-08	9.82803e-06
V3L4B	Zm00001eb103370	175.513	-0.621026	0.153641	-4.04206	5.29847e-05	0.00236286
V3L4B	Zm00001eb428680	111.918	-0.621006	0.191818	-3.23748	0.0012059	0.0250996
V3L4B	Zm00001eb112080	252.529	-0.619735	0.166295	-3.72671	0.000193996	0.00653229
V3L4D	Zm00001eb086280	153.553	-0.618562	0.169456	-3.65029	0.000261946	0.0102818
V3L4B	Zm00001eb216800	75.3559	-0.618197	0.169262	-3.65231	0.000259891	0.00809451
V3L4B	Zm00001eb059970	389.157	-0.61723	0.175173	-3.52354	0.000425825	0.0118288
V3L4B	Zm00001eb190540	69.7412	-0.616728	0.197759	-3.11859	0.00181717	0.0338474
V3L4B	Zm00001eb024290	59.43	-0.616714	0.195938	-3.14749	0.00164677	0.0316509
V3L4B	Zm00001eb404130	164.605	-0.616622	0.149341	-4.12896	3.64413e-05	0.00175178
V3L4D	Zm00001eb013340	1992.64	-0.616209	0.19909	-3.09513	0.00196729	0.0431046
V3L4B	Zm00001eb148720	414.861	-0.615432	0.174848	-3.51981	0.000431857	0.011981
V3L4B	Zm00001eb319050	807.056	-0.615166	0.118485	-5.19192	2.08137e-07	2.38959e-05
V3L4B	Zm00001eb007810	88.1808	-0.614653	0.160843	-3.82144	0.000132675	0.00482096
V3L4D	Zm00001eb153280	61.0915	-0.614476	0.195634	-3.14094	0.00168406	0.0387408
V3L4B	Zm00001eb105130	48.6624	-0.613598	0.206686	-2.96875	0.00299015	0.0477716
V3L4B	Zm00001eb278930	55.4158	-0.613278	0.182046	-3.36881	0.000754923	0.0178631
V3L4D	Zm00001eb395380	479.43	-0.612533	0.183994	-3.32909	0.000871304	0.0247512
V3L4D	Zm00001eb287450	712.661	-0.612416	0.194993	-3.1407	0.00168542	0.0387408
V3L4B	Zm00001eb427230	412.48	-0.612114	0.17992	-3.40215	0.000668576	0.0165109
V3L4B	Zm00001eb226450	204.043	-0.608126	0.175047	-3.47407	0.000512619	0.0136261
V3L4D	Zm00001eb158370	359.244	-0.607558	0.168166	-3.61285	0.000302848	0.0114194
V3L4D	Zm00001eb215820	503.079	-0.606346	0.12824	-4.72823	2.26489e-06	0.000309996
V3L4B	Zm00001eb353340	68.6195	-0.605304	0.188425	-3.21244	0.00131614	0.0268504
V3L4D	Zm00001eb274840	152.584	-0.604509	0.190672	-3.17041	0.00152224	0.0362961
V3L4B	Zm00001eb277540	549.848	-0.60375	0.126433	-4.77526	1.79477e-06	0.000148423
V3L4D	Zm00001eb099910	261.857	-0.603012	0.186272	-3.23726	0.00120682	0.0305004
V3L4D	Zm00001eb089010	637.871	-0.602087	0.155593	-3.86963	0.000109002	0.00543157
V3L4D	Zm00001eb348890	82.858	-0.600988	0.180853	-3.32307	0.000890326	0.0250383
V3L4D	Zm00001eb037640	190.875	-0.600515	0.172313	-3.48502	0.0004921	0.0166226
V3L4B	Zm00001eb013440	3495.06	-0.598189	0.149036	-4.01372	5.9768e-05	0.00262202
V3L4B	Zm00001eb199320	236.738	-0.598116	0.146058	-4.09505	4.2208e-05	0.0019634
V3L4D	Zm00001eb258660	110.627	-0.5978	0.172063	-3.47432	0.000512147	0.017217
V3L4D	Zm00001eb357000	137.867	-0.596062	0.150234	-3.96755	7.26142e-05	0.00405985
V3L4D	Zm00001eb015210	776.795	-0.595874	0.190009	-3.13604	0.00171247	0.0388541
V3L4B	Zm00001eb013950	205.123	-0.595516	0.17902	-3.32654	0.000879321	0.0198944
V3L4D	Zm00001eb062230	128.957	-0.59483	0.151093	-3.93684	8.2562e-05	0.00443939
V3L4B	Zm00001eb390410	141.063	-0.594687	0.200269	-2.96943	0.00298349	0.0477359
V3L4B	Zm00001eb124690	74.3906	-0.594598	0.163792	-3.6302	0.000283199	0.00865804
V3L4B	Zm00001eb354510	185.367	-0.593291	0.186955	-3.17344	0.00150644	0.0295591
V3L4B	Zm00001eb328600	655.471	-0.592153	0.189062	-3.13205	0.00173589	0.0328087
V3L4B	Zm00001eb314430	59.1437	-0.591971	0.17468	-3.38889	0.000701764	0.0170054
V3L4B	Zm00001eb318370	49.4678	-0.591621	0.188546	-3.13781	0.00170217	0.0324268
V3L4B	Zm00001eb168720	133.448	-0.591412	0.15152	-3.90319	9.49316e-05	0.0037459
V3L4D	Zm00001eb234960	252.379	-0.591335	0.164924	-3.58551	0.000336426	0.0124189
V3L4B	Zm00001eb075710	249.772	-0.591033	0.147881	-3.99668	6.42383e-05	0.00276193
V3L4B	Zm00001eb136110	958.333	-0.589148	0.173263	-3.4003	0.000673116	0.0165808
V3L4D	Zm00001eb217200	236.07	-0.589128	0.185977	-3.16775	0.00153626	0.0365066
V3L4B	Zm00001eb241840	70.8616	-0.586339	0.198459	-2.95447	0.00313209	0.0493453
V3L4D	Zm00001eb096850	480.81	-0.585269	0.148754	-3.93447	8.3381e-05	0.00446067
V3L4D	Zm00001eb297120	2382.14	-0.584871	0.181964	-3.21422	0.00130801	0.0324739
V3L4B	Zm00001eb272290	733.398	-0.584288	0.146315	-3.99334	6.5148e-05	0.00278446
V3L4B	Zm00001eb010070	1512.57	-0.58402	0.175369	-3.33023	0.000867735	0.0196735
V3L4B	Zm00001eb431850	1936.07	-0.583632	0.116702	-5.00104	5.70207e-07	5.54385e-05
V3L4B	Zm00001eb433150	91.82	-0.58358	0.191802	-3.04262	0.00234527	0.0406262
V3L4B	Zm00001eb088830	197.551	-0.582827	0.159872	-3.64558	0.000266789	0.00826164
V3L4D	Zm00001eb068290	321.516	-0.582773	0.184062	-3.16618	0.00154455	0.0366086
V3L4B	Zm00001eb213000	111.143	-0.582625	0.166886	-3.49116	0.000480926	0.0129916
V3L4B	Zm00001eb403520	85.1977	-0.582545	0.143723	-4.05326	5.05085e-05	0.00226648
V3L4B	Zm00001eb216090	61.9386	-0.581932	0.189617	-3.06899	0.00214787	0.038156
V3L4D	Zm00001eb204300	1061.91	-0.580507	0.128066	-4.53289	5.81827e-06	0.000610137
V3L4D	Zm00001eb366470	155.764	-0.57896	0.154384	-3.75012	0.000176753	0.00777789
V3L4B	Zm00001eb253980	200.471	-0.578146	0.184016	-3.14183	0.00167896	0.0320412
V3L4B	Zm00001eb269190	45.8341	-0.577602	0.191427	-3.01734	0.00255	0.0430666
V3L4B	Zm00001eb370230	228.341	-0.577429	0.140267	-4.11665	3.84416e-05	0.00181559
V3L4B	Zm00001eb381470	59.4111	-0.576095	0.189179	-3.04523	0.00232499	0.0404046
V3L4D	Zm00001eb193650	207.183	-0.575372	0.123445	-4.66094	3.14766e-06	0.000397842
V3L4B	Zm00001eb109270	158.708	-0.574792	0.149658	-3.84071	0.000122678	0.00453404
V3L4B	Zm00001eb426730	81.3801	-0.574362	0.194346	-2.95536	0.00312307	0.0492751
V3L4B	Zm00001eb395310	193.422	-0.573461	0.163604	-3.50517	0.00045632	0.012499
V3L4D	Zm00001eb157160	185.774	-0.571406	0.1562	-3.65816	0.000254028	0.0101942
V3L4B	Zm00001eb219310	1979.09	-0.570859	0.106465	-5.36195	8.23267e-08	1.10369e-05
V3L4B	Zm00001eb320210	125.916	-0.569062	0.159013	-3.57872	0.000345279	0.00997658
V3L4B	Zm00001eb316410	857.377	-0.567831	0.137721	-4.12306	3.73876e-05	0.00178534
V3L4B	Zm00001eb256840	72.6881	-0.566435	0.189403	-2.99064	0.00278398	0.0453163
V3L4D	Zm00001eb053650	97.6692	-0.565822	0.172652	-3.27724	0.00104827	0.0278281
V3L4B	Zm00001eb229520	385.033	-0.565296	0.14837	-3.81005	0.000138939	0.0049981
V3L4B	Zm00001eb154420	250.74	-0.564587	0.153229	-3.6846	0.000229064	0.00736829
V3L4B	Zm00001eb119400	122.612	-0.563748	0.143269	-3.9349	8.32313e-05	0.00336416
V3L4B	Zm00001eb394530	156.593	-0.563165	0.118839	-4.7389	2.14886e-06	0.000171781
V3L4D	Zm00001eb242260	215.503	-0.562513	0.135689	-4.14559	3.38939e-05	0.00227521
V3L4D	Zm00001eb124190	256.305	-0.560778	0.159945	-3.50606	0.000454793	0.0156581
V3L4B	Zm00001eb434220	430.643	-0.559176	0.115903	-4.82452	1.4034e-06	0.000119256
V3L4B	Zm00001eb432990	558.182	-0.558989	0.166379	-3.35973	0.00078019	0.0183039
V3L4D	Zm00001eb154420	541.177	-0.558234	0.168765	-3.30776	0.000940468	0.025711
V3L4D	Zm00001eb004290	347.984	-0.558123	0.139078	-4.01303	5.99438e-05	0.00349999
V3L4B	Zm00001eb149460	566.516	-0.557582	0.172931	-3.2243	0.00126279	0.0260325
V3L4D	Zm00001eb406860	188.722	-0.557476	0.17793	-3.13312	0.0017296	0.0390643
V3L4B	Zm00001eb366530	219.401	-0.556001	0.135832	-4.09328	4.25305e-05	0.0019711
V3L4B	Zm00001eb054960	209.28	-0.555751	0.146148	-3.80265	0.000143159	0.00509891
V3L4B	Zm00001eb075130	173.758	-0.555572	0.170764	-3.25345	0.00114011	0.0240784
V3L4D	Zm00001eb073810	925.88	-0.554156	0.12494	-4.43539	9.19053e-06	0.000880537
V3L4D	Zm00001eb209350	63.6344	-0.553483	0.176377	-3.13806	0.00170069	0.0388058
V3L4B	Zm00001eb399900	81.2904	-0.553041	0.183319	-3.01683	0.00255437	0.0430731
V3L4B	Zm00001eb363080	72.5784	-0.550411	0.179208	-3.07136	0.00213087	0.0379792
V3L4D	Zm00001eb325800	102.125	-0.550293	0.164818	-3.33879	0.000841444	0.0242295
V3L4B	Zm00001eb126230	84.3083	-0.549282	0.160163	-3.42952	0.000604644	0.0154263
V3L4D	Zm00001eb234170	328.705	-0.54822	0.129076	-4.24727	2.16395e-05	0.00162786
V3L4B	Zm00001eb313500	207.444	-0.548053	0.162235	-3.37815	0.000729757	0.0174624
V3L4B	Zm00001eb379170	366.962	-0.547844	0.0946283	-5.78943	7.06241e-09	1.24947e-06
V3L4D	Zm00001eb019720	1363.38	-0.547	0.1631	-3.35376	0.000797202	0.0234156
V3L4D	Zm00001eb158750	294.523	-0.546977	0.16454	-3.32428	0.000886485	0.0250138
V3L4B	Zm00001eb264880	447.768	-0.545311	0.142363	-3.83042	0.000127922	0.00470231
V3L4D	Zm00001eb302310	996.805	-0.545114	0.107512	-5.07024	3.97316e-07	7.97584e-05
V3L4D	Zm00001eb093270	796.77	-0.544321	0.144337	-3.77119	0.000162468	0.00734872
V3L4D	Zm00001eb224770	218.231	-0.544167	0.175322	-3.10382	0.00191043	0.0421207
V3L4B	Zm00001eb376850	100.15	-0.542245	0.16075	-3.37321	0.000742972	0.0176611
V3L4D	Zm00001eb248630	104.433	-0.542189	0.176753	-3.0675	0.0021586	0.0459585
V3L4B	Zm00001eb382180	146.755	-0.541237	0.157507	-3.43627	0.000589783	0.0151546
V3L4B	Zm00001eb345720	95.9203	-0.539654	0.140463	-3.84196	0.000122055	0.00451875
V3L4D	Zm00001eb258280	148.337	-0.537897	0.153222	-3.51057	0.000447147	0.0155016
V3L4B	Zm00001eb036720	208.835	-0.537639	0.181781	-2.95763	0.00310018	0.0490964
V3L4B	Zm00001eb325120	106.134	-0.53763	0.181228	-2.9666	0.00301117	0.0480363
V3L4B	Zm00001eb299510	70.999	-0.537352	0.173685	-3.09383	0.00197589	0.03602
V3L4B	Zm00001eb052460	73.3503	-0.53567	0.179876	-2.97799	0.00290141	0.0469094
V3L4D	Zm00001eb076050	125.192	-0.533912	0.1712	-3.11864	0.00181689	0.0407408
V3L4D	Zm00001eb162910	566.399	-0.533507	0.121883	-4.37719	1.2022e-05	0.00104009
V3L4B	Zm00001eb055870	115.143	-0.532785	0.144404	-3.68954	0.000224656	0.00724142
V3L4D	Zm00001eb215310	432.535	-0.532064	0.130211	-4.08618	4.38539e-05	0.00273477
V3L4D	Zm00001eb173420	105.615	-0.531191	0.168298	-3.15625	0.00159814	0.0373869
V3L4D	Zm00001eb224110	130.274	-0.530848	0.137293	-3.86655	0.000110387	0.00544331
V3L4B	Zm00001eb050140	191.388	-0.530652	0.17729	-2.99313	0.00276133	0.0451178
V3L4B	Zm00001eb402010	139.757	-0.530548	0.175991	-3.01463	0.00257289	0.0431494
V3L4B	Zm00001eb088250	189.077	-0.527871	0.170971	-3.0875	0.0020185	0.036642
V3L4B	Zm00001eb388680	56.0305	-0.525881	0.170632	-3.08196	0.00205642	0.0369574
V3L4B	Zm00001eb185670	193.431	-0.525735	0.135043	-3.89309	9.89763e-05	0.00386312
V3L4D	Zm00001eb400810	93.6185	-0.525504	0.169981	-3.09154	0.00199124	0.0433215
V3L4B	Zm00001eb317630	84.888	-0.524603	0.171412	-3.06048	0.0022098	0.0389359
V3L4D	Zm00001eb168720	216.465	-0.52427	0.154955	-3.38338	0.000716003	0.0217463
V3L4B	Zm00001eb322150	117.132	-0.52376	0.158757	-3.29914	0.000969812	0.0212864
V3L4B	Zm00001eb248630	87.7161	-0.522778	0.169599	-3.08243	0.00205318	0.0369574
V3L4B	Zm00001eb208040	530.671	-0.522537	0.172934	-3.0216	0.00251447	0.0426669
V3L4D	Zm00001eb350460	155.323	-0.522382	0.166684	-3.13396	0.00172465	0.0390044
V3L4B	Zm00001eb235000	359.823	-0.522229	0.123375	-4.23287	2.30732e-05	0.00120003
V3L4B	Zm00001eb188240	146.783	-0.522191	0.169321	-3.08404	0.0020421	0.0367935
V3L4B	Zm00001eb189880	90.1883	-0.520889	0.148762	-3.50149	0.000462657	0.0126245
V3L4D	Zm00001eb415040	582.164	-0.520551	0.164624	-3.16205	0.00156661	0.0369362
V3L4B	Zm00001eb035310	137.289	-0.519223	0.147256	-3.52599	0.000421898	0.0117348
V3L4B	Zm00001eb090500	186.645	-0.518308	0.159302	-3.25363	0.00113942	0.0240784
V3L4D	Zm00001eb309580	2330.02	-0.518119	0.130896	-3.95826	7.54966e-05	0.00418768
V3L4B	Zm00001eb056080	74.8202	-0.517657	0.157705	-3.28243	0.00102916	0.0222579
V3L4B	Zm00001eb119690	162.219	-0.517208	0.118532	-4.36343	1.28038e-05	0.000748937
V3L4D	Zm00001eb201230	581.633	-0.516908	0.145941	-3.5419	0.000397251	0.0140727
V3L4D	Zm00001eb061510	3762.95	-0.516115	0.128149	-4.02746	5.6382e-05	0.00332891
V3L4D	Zm00001eb105130	164.149	-0.516099	0.121348	-4.25304	2.10887e-05	0.00161178
V3L4B	Zm00001eb139480	202.766	-0.513323	0.134373	-3.82012	0.000133385	0.00483049
V3L4B	Zm00001eb014970	267.966	-0.512664	0.16758	-3.05922	0.00221912	0.0389411
V3L4B	Zm00001eb136170	102.191	-0.512577	0.157689	-3.25057	0.00115174	0.0242228
V3L4B	Zm00001eb068600	121.813	-0.510957	0.150457	-3.39603	0.000683703	0.0167108
V3L4B	Zm00001eb196550	141.871	-0.510691	0.147222	-3.46885	0.000522685	0.0138488
V3L4B	Zm00001eb118270	797.821	-0.509806	0.1406	-3.62594	0.000287911	0.00873982
V3L4B	Zm00001eb065720	133.066	-0.508154	0.142406	-3.56834	0.000359249	0.0103387
V3L4B	Zm00001eb309310	110.805	-0.507733	0.165579	-3.06642	0.00216639	0.0384218
V3L4B	Zm00001eb335860	124.126	-0.506294	0.163219	-3.10193	0.00192262	0.0353174
V3L4B	Zm00001eb037640	224.478	-0.505137	0.154288	-3.27399	0.00106042	0.0228424
V3L4B	Zm00001eb280120	349.63	-0.50492	0.114192	-4.42168	9.79346e-06	0.000595442
V3L4D	Zm00001eb128730	1395.03	-0.504223	0.164202	-3.07076	0.00213516	0.0456439
V3L4D	Zm00001eb256970	297.935	-0.501871	0.123626	-4.05958	4.91606e-05	0.00296907
V3L4D	Zm00001eb399270	202.457	-0.501838	0.153947	-3.2598	0.0011149	0.0290589
V3L4D	Zm00001eb388520	120.838	-0.500793	0.137153	-3.65136	0.000260859	0.0102667
V3L4D	Zm00001eb243510	164.833	-0.500771	0.143158	-3.49804	0.000468687	0.0159854
V3L4B	Zm00001eb313300	152.607	-0.49931	0.146129	-3.41691	0.000633356	0.0159328
V3L4D	Zm00001eb100450	441.015	-0.499112	0.148508	-3.36084	0.000777047	0.0230684
V3L4D	Zm00001eb157530	628.065	-0.498483	0.14023	-3.55474	0.00037835	0.013609
V3L4D	Zm00001eb105790	116.278	-0.498444	0.144729	-3.44398	0.000573216	0.0184181
V3L4D	Zm00001eb423510	215.993	-0.497253	0.14184	-3.50572	0.000455375	0.0156581
V3L4D	Zm00001eb051900	3599.64	-0.494927	0.139551	-3.54657	0.000390286	0.0138726
V3L4D	Zm00001eb088250	285.494	-0.494566	0.13183	-3.75154	0.000175754	0.00775007
V3L4B	Zm00001eb137580	272.311	-0.492714	0.134449	-3.66469	0.000247642	0.00786044
V3L4D	Zm00001eb084510	358.05	-0.490641	0.14031	-3.49684	0.00047081	0.0160319
V3L4B	Zm00001eb307290	322.215	-0.489998	0.12866	-3.80848	0.000139823	0.00500488
V3L4D	Zm00001eb219310	3077.57	-0.488545	0.145755	-3.35183	0.000802793	0.0235018
V3L4D	Zm00001eb084550	419.806	-0.487368	0.158053	-3.08357	0.00204535	0.0443008
V3L4B	Zm00001eb204360	565.706	-0.48682	0.157743	-3.08617	0.00202754	0.0367484
V3L4B	Zm00001eb207720	131.769	-0.485806	0.142463	-3.41006	0.000649495	0.0162066
V3L4B	Zm00001eb012010	308.691	-0.484986	0.121119	-4.0042	6.22285e-05	0.00271891
V3L4B	Zm00001eb084590	1078.58	-0.484673	0.140655	-3.44584	0.000569283	0.0148005
V3L4B	Zm00001eb013610	916.488	-0.484489	0.135315	-3.58045	0.000343002	0.0099374
V3L4B	Zm00001eb427400	577.853	-0.483887	0.156875	-3.08453	0.00203876	0.0367935
V3L4B	Zm00001eb338300	271.816	-0.483548	0.117192	-4.1261	3.68965e-05	0.00176972
V3L4D	Zm00001eb345510	844.1	-0.48207	0.134091	-3.59511	0.000324255	0.0120754
V3L4B	Zm00001eb060170	134.972	-0.481802	0.15563	-3.09581	0.00196273	0.0358103
V3L4D	Zm00001eb042280	307.352	-0.481156	0.142844	-3.3684	0.000756047	0.0225239
V3L4B	Zm00001eb327470	197.563	-0.480971	0.136761	-3.51687	0.000436671	0.0120617
V3L4D	Zm00001eb062140	209.975	-0.480891	0.114089	-4.21504	2.49738e-05	0.00179658
V3L4D	Zm00001eb156740	237.033	-0.480118	0.156141	-3.07491	0.00210568	0.045151
V3L4B	Zm00001eb241930	223.94	-0.478639	0.153884	-3.11039	0.00186838	0.0346155
V3L4B	Zm00001eb398010	108.59	-0.477519	0.143452	-3.32877	0.000872313	0.0197566
V3L4B	Zm00001eb130210	679.749	-0.476671	0.132306	-3.60279	0.000314822	0.00932358
V3L4B	Zm00001eb319710	346.999	-0.475915	0.14251	-3.33951	0.000839253	0.0192502
V3L4D	Zm00001eb401800	259.873	-0.475005	0.151289	-3.13972	0.00169112	0.0387494
V3L4D	Zm00001eb333340	164.46	-0.474973	0.118513	-4.00778	6.12915e-05	0.00355896
V3L4B	Zm00001eb359990	125.947	-0.47323	0.14639	-3.23265	0.00122646	0.0253806
V3L4B	Zm00001eb380520	513.861	-0.473112	0.135572	-3.48976	0.000483456	0.0130434
V3L4B	Zm00001eb186920	183.187	-0.472006	0.117263	-4.02518	5.69313e-05	0.0025129
V3L4B	Zm00001eb299970	2114.85	-0.471621	0.122085	-3.86306	0.000111978	0.00421853
V3L4B	Zm00001eb328990	230.072	-0.470212	0.129099	-3.64226	0.000270258	0.00835327
V3L4B	Zm00001eb136490	8106.5	-0.469807	0.104448	-4.49799	6.85987e-06	0.000439357
V3L4B	Zm00001eb229930	385.102	-0.469341	0.144051	-3.25815	0.0011214	0.0238701
V3L4B	Zm00001eb172100	1810.8	-0.467649	0.120793	-3.87149	0.000108174	0.00411786
V3L4B	Zm00001eb120330	95.4171	-0.465663	0.153256	-3.03846	0.00237793	0.0409946
V3L4B	Zm00001eb010430	157.075	-0.46507	0.153593	-3.02794	0.00246228	0.0419789
V3L4B	Zm00001eb372070	406.747	-0.463205	0.103626	-4.46997	7.82324e-06	0.000493733
V3L4D	Zm00001eb320490	194.906	-0.462559	0.141933	-3.259	0.00111807	0.0290589
V3L4D	Zm00001eb041200	644.949	-0.462231	0.13266	-3.48432	0.000493383	0.0166393
V3L4B	Zm00001eb182620	114.927	-0.460583	0.135152	-3.40789	0.000654673	0.0162981
V3L4B	Zm00001eb193950	246.99	-0.4581	0.120275	-3.80877	0.000139657	0.00500488
V3L4B	Zm00001eb342360	80.5982	-0.455408	0.15167	-3.00262	0.00267668	0.0443901
V3L4D	Zm00001eb234390	12399.4	-0.454917	0.135665	-3.35323	0.000798739	0.0234156
V3L4D	Zm00001eb220590	353.603	-0.453915	0.145603	-3.11748	0.00182407	0.0408584
V3L4B	Zm00001eb241420	400.064	-0.453409	0.144232	-3.14361	0.00166877	0.0319299
V3L4B	Zm00001eb043580	374.951	-0.453252	0.143242	-3.16424	0.00155491	0.0302813
V3L4B	Zm00001eb064680	237.822	-0.453075	0.10396	-4.35819	1.31144e-05	0.000760918
V3L4D	Zm00001eb432020	1181.35	-0.452182	0.118235	-3.82443	0.000131075	0.00625068
V3L4B	Zm00001eb400810	175.598	-0.450784	0.148051	-3.04478	0.00232848	0.0404327
V3L4B	Zm00001eb400480	123.266	-0.450228	0.142023	-3.1701	0.00152387	0.0298197
V3L4B	Zm00001eb057470	611.853	-0.449577	0.101631	-4.42359	9.7072e-06	0.000591865
V3L4B	Zm00001eb288550	455.431	-0.448443	0.135372	-3.31267	0.0009241	0.0206309
V3L4D	Zm00001eb316800	870.694	-0.448186	0.120725	-3.71245	0.00020526	0.00863568
V3L4D	Zm00001eb172410	1514.14	-0.443908	0.146325	-3.03371	0.0024157	0.0499688
V3L4B	Zm00001eb146500	158.762	-0.443855	0.121607	-3.64992	0.000262324	0.00815851
V3L4B	Zm00001eb401240	429.105	-0.441364	0.14575	-3.02823	0.00245988	0.0419716
V3L4D	Zm00001eb112210	233.891	-0.439232	0.144442	-3.04088	0.00235887	0.0489855
V3L4B	Zm00001eb270390	282.427	-0.439086	0.125577	-3.49656	0.000471299	0.012811
V3L4B	Zm00001eb198930	321.793	-0.438536	0.10569	-4.14928	3.33523e-05	0.001625
V3L4B	Zm00001eb082860	169.317	-0.438229	0.145699	-3.00777	0.00263169	0.0438968
V3L4B	Zm00001eb337810	786.039	-0.437893	0.102564	-4.26945	1.95953e-05	0.00104431
V3L4B	Zm00001eb166700	148.155	-0.434245	0.127326	-3.4105	0.000648441	0.0162052
V3L4B	Zm00001eb362510	1760.29	-0.433868	0.125773	-3.4496	0.000561416	0.0146525
V3L4B	Zm00001eb138800	159.12	-0.433618	0.141039	-3.07446	0.00210885	0.0377425
V3L4B	Zm00001eb163960	309.512	-0.432306	0.112886	-3.82957	0.000128368	0.00470406
V3L4B	Zm00001eb287600	1396.9	-0.432251	0.10877	-3.97399	7.06777e-05	0.00295069
V3L4B	Zm00001eb080430	325.274	-0.432206	0.138228	-3.12675	0.00176747	0.033202
V3L4D	Zm00001eb166700	157.633	-0.431577	0.13893	-3.10644	0.00189353	0.041915
V3L4B	Zm00001eb418960	198.933	-0.431465	0.137567	-3.13639	0.00171044	0.0325429
V3L4B	Zm00001eb298200	1186.27	-0.42958	0.140419	-3.05928	0.00221871	0.0389411
V3L4B	Zm00001eb044060	632.017	-0.428236	0.111026	-3.85707	0.000114755	0.0043076
V3L4B	Zm00001eb157310	1784.63	-0.427458	0.10843	-3.94226	8.07166e-05	0.00328095
V3L4D	Zm00001eb398420	360.136	-0.426456	0.117881	-3.61768	0.000297253	0.0112689
V3L4B	Zm00001eb133890	885.293	-0.425392	0.120548	-3.52882	0.000417415	0.0116681
V3L4D	Zm00001eb332690	392.88	-0.42496	0.130075	-3.26704	0.00108678	0.0285982
V3L4B	Zm00001eb144580	133.237	-0.422042	0.14069	-2.9998	0.00270154	0.0445115
V3L4D	Zm00001eb434490	1296.52	-0.421618	0.100382	-4.20014	2.66748e-05	0.00188675
V3L4B	Zm00001eb369660	635.275	-0.421603	0.125464	-3.36034	0.000778473	0.0182835
V3L4B	Zm00001eb025170	1138.45	-0.4216	0.133665	-3.15415	0.00160967	0.0310427
V3L4B	Zm00001eb382910	110.5	-0.421474	0.141581	-2.97692	0.00291161	0.047036
V3L4B	Zm00001eb120450	2868.49	-0.421306	0.0968745	-4.34899	1.36765e-05	0.000785089
V3L4D	Zm00001eb272280	237.906	-0.420751	0.122843	-3.4251	0.000614572	0.01947
V3L4D	Zm00001eb216550	343.636	-0.420184	0.13383	-3.13968	0.00169131	0.0387494
V3L4D	Zm00001eb065090	177.482	-0.418133	0.136416	-3.06513	0.00217577	0.0462308
V3L4D	Zm00001eb375200	469.545	-0.417901	0.121293	-3.44537	0.000570273	0.0183515
V3L4B	Zm00001eb159010	201.411	-0.41778	0.129319	-3.23061	0.00123527	0.0254896
V3L4B	Zm00001eb042420	921.854	-0.417481	0.121656	-3.43165	0.000599923	0.0153341
V3L4D	Zm00001eb019290	529.931	-0.414156	0.134515	-3.07888	0.00207778	0.0447349
V3L4B	Zm00001eb282320	2620.08	-0.412737	0.107756	-3.8303	0.000127989	0.00470231
V3L4B	Zm00001eb056260	3447.9	-0.412047	0.0929331	-4.4338	9.25872e-06	0.000570076
V3L4B	Zm00001eb331000	205.821	-0.411574	0.128575	-3.20104	0.00136934	0.027651
V3L4D	Zm00001eb391140	242.652	-0.410843	0.124197	-3.308	0.000939658	0.025711
V3L4B	Zm00001eb428660	794.26	-0.410833	0.105864	-3.88076	0.000104132	0.00399927
V3L4B	Zm00001eb216550	361.107	-0.408721	0.107185	-3.81324	0.000137159	0.00494232
V3L4B	Zm00001eb378500	290.812	-0.407442	0.0963323	-4.22955	2.34159e-05	0.00121493
V3L4D	Zm00001eb012540	849.761	-0.404994	0.122321	-3.3109	0.000929954	0.025623
V3L4B	Zm00001eb224700	154.055	-0.40486	0.136128	-2.97411	0.00293843	0.0471548
V3L4B	Zm00001eb405000	224.24	-0.403278	0.107884	-3.73808	0.000185433	0.00631292
V3L4B	Zm00001eb314860	128.923	-0.400848	0.131014	-3.05958	0.00221651	0.0389411
V3L4B	Zm00001eb406860	521.884	-0.400601	0.111248	-3.60097	0.00031703	0.00936085
V3L4B	Zm00001eb055800	250.289	-0.400473	0.133641	-2.99663	0.00272986	0.0448071
V3L4B	Zm00001eb332530	119.686	-0.400424	0.128015	-3.12793	0.0017604	0.0330979
V3L4B	Zm00001eb375200	551.08	-0.399887	0.10173	-3.93085	8.4646e-05	0.00339738
V3L4B	Zm00001eb281580	174.198	-0.398799	0.132183	-3.01703	0.00255263	0.0430731
V3L4B	Zm00001eb030890	166.052	-0.398331	0.120977	-3.29261	0.00099261	0.0216628
V3L4B	Zm00001eb168440	235.171	-0.396896	0.119601	-3.3185	0.000905011	0.0204042
V3L4B	Zm00001eb056220	313.147	-0.394497	0.116174	-3.39575	0.000684411	0.0167108
V3L4D	Zm00001eb155040	1253.44	-0.394165	0.125636	-3.13735	0.00170482	0.0388472
V3L4B	Zm00001eb064710	303.268	-0.393682	0.121505	-3.24005	0.00119508	0.0248982
V3L4B	Zm00001eb422340	123.344	-0.393059	0.125371	-3.13516	0.00171761	0.0326107
V3L4B	Zm00001eb315350	211.697	-0.391603	0.127997	-3.05946	0.00221735	0.0389411
V3L4D	Zm00001eb041290	434.917	-0.390522	0.12698	-3.07548	0.00210167	0.0451438
V3L4B	Zm00001eb054660	474.149	-0.390145	0.111564	-3.49705	0.000470425	0.012811
V3L4B	Zm00001eb167260	263.657	-0.389054	0.129673	-3.00028	0.00269733	0.044483
V3L4B	Zm00001eb260730	179.914	-0.387719	0.114303	-3.39204	0.000693743	0.0169015
V3L4B	Zm00001eb162910	411.797	-0.387536	0.112484	-3.44526	0.000570517	0.0148005
V3L4B	Zm00001eb371740	822.472	-0.387444	0.123973	-3.12522	0.00177671	0.0333466
V3L4D	Zm00001eb042150	318.836	-0.386812	0.123392	-3.13482	0.00171961	0.0389322
V3L4B	Zm00001eb125140	265.396	-0.386355	0.118117	-3.27095	0.00107185	0.0229968
V3L4B	Zm00001eb176070	758.662	-0.385674	0.121042	-3.18628	0.00144114	0.0286159
V3L4B	Zm00001eb207780	230.484	-0.385509	0.124645	-3.09286	0.00198239	0.0361079
V3L4B	Zm00001eb307070	1119.29	-0.38519	0.116761	-3.29896	0.000970434	0.0212864
V3L4B	Zm00001eb421600	480.656	-0.383954	0.125087	-3.06949	0.00214421	0.0381437
V3L4B	Zm00001eb199160	217.597	-0.383053	0.123188	-3.10951	0.001874	0.0346898
V3L4B	Zm00001eb054680	1830.84	-0.382976	0.0961973	-3.98115	6.85825e-05	0.00289118
V3L4B	Zm00001eb312080	534.588	-0.382116	0.123362	-3.09751	0.00195152	0.035666
V3L4B	Zm00001eb198450	212.371	-0.380677	0.112601	-3.38075	0.000722883	0.0173749
V3L4B	Zm00001eb206760	263.517	-0.379099	0.115262	-3.28902	0.00100538	0.0218092
V3L4B	Zm00001eb302920	785.982	-0.373951	0.126772	-2.9498	0.00317978	0.0499508
V3L4B	Zm00001eb004390	558.919	-0.372805	0.113711	-3.27851	0.00104355	0.022524
V3L4D	Zm00001eb322430	1747.49	-0.367908	0.101991	-3.60727	0.000309431	0.011626
V3L4D	Zm00001eb433980	615.118	-0.366906	0.113258	-3.23955	0.00119718	0.0304025
V3L4D	Zm00001eb266800	422.138	-0.366587	0.110024	-3.33189	0.000862583	0.0246029
V3L4B	Zm00001eb332690	461.699	-0.365878	0.115223	-3.17538	0.0014964	0.0294155
V3L4D	Zm00001eb065950	237.927	-0.365485	0.112035	-3.26224	0.00110537	0.0288712
V3L4D	Zm00001eb145530	1775.22	-0.36444	0.105035	-3.4697	0.000521037	0.0173498
V3L4D	Zm00001eb259320	270.198	-0.36431	0.10539	-3.45679	0.000546658	0.0178703
V3L4B	Zm00001eb431990	28242.9	-0.363672	0.114953	-3.16366	0.001558	0.0302813
V3L4D	Zm00001eb025080	210.88	-0.362168	0.113389	-3.19404	0.00140295	0.0341865
V3L4D	Zm00001eb005460	4853.5	-0.359488	0.114021	-3.15282	0.00161701	0.0377028
V3L4B	Zm00001eb204300	233.687	-0.357773	0.116777	-3.06373	0.00218596	0.0386419
V3L4B	Zm00001eb406880	226.214	-0.354138	0.117661	-3.00983	0.00261393	0.0437018
V3L4B	Zm00001eb310770	285.314	-0.352778	0.0975116	-3.6178	0.000297114	0.00891921
V3L4B	Zm00001eb345610	340.573	-0.350767	0.107183	-3.27259	0.00106567	0.0229132
V3L4B	Zm00001eb081190	224.678	-0.3481	0.101752	-3.42106	0.000623783	0.0157727
V3L4B	Zm00001eb287520	533.304	-0.344329	0.100056	-3.44136	0.000578787	0.0149611
V3L4B	Zm00001eb059070	358.849	-0.342704	0.10726	-3.19507	0.00139798	0.027913
V3L4B	Zm00001eb151930	316.103	-0.342617	0.107862	-3.17644	0.00149093	0.0293614
V3L4D	Zm00001eb321610	258.379	-0.342463	0.105456	-3.24744	0.00116448	0.0297513
V3L4B	Zm00001eb106580	687.431	-0.339582	0.078592	-4.32082	1.55451e-05	0.00085812
V3L4D	Zm00001eb257850	411.353	-0.339239	0.101355	-3.34703	0.000816822	0.0237803
V3L4B	Zm00001eb028290	446.755	-0.333731	0.0901755	-3.70091	0.000214827	0.00701487
V3L4D	Zm00001eb318200	1341.39	-0.32734	0.0985144	-3.32276	0.000891304	0.0250383
V3L4B	Zm00001eb357330	506.579	-0.326196	0.0901576	-3.61807	0.000296807	0.00891921
V3L4B	Zm00001eb345510	570.145	-0.324079	0.101286	-3.19965	0.00137596	0.0277299
V3L4B	Zm00001eb112040	2386.99	-0.323344	0.100883	-3.20515	0.00134991	0.0273583
V3L4B	Zm00001eb046120	1243.92	-0.321043	0.0918615	-3.49486	0.000474308	0.012845
V3L4B	Zm00001eb255320	792.028	-0.320784	0.0794474	-4.03769	5.3981e-05	0.00239738
V3L4B	Zm00001eb380840	2442.14	-0.320445	0.0981923	-3.26345	0.00110066	0.0234981
V3L4B	Zm00001eb310520	286.188	-0.317742	0.101919	-3.11758	0.0018234	0.0339278
V3L4D	Zm00001eb351400	823.531	-0.315055	0.0877339	-3.59103	0.000329376	0.0122444
V3L4B	Zm00001eb318200	1723.1	-0.309791	0.0847676	-3.65459	0.000257595	0.00805787
V3L4B	Zm00001eb342370	1611.26	-0.306373	0.0999911	-3.064	0.002184	0.0386389
V3L4B	Zm00001eb303720	2024.98	-0.305099	0.0947183	-3.22112	0.00127692	0.0262987
V3L4B	Zm00001eb379500	652.759	-0.302311	0.0900441	-3.35736	0.000786893	0.0184012
V3L4B	Zm00001eb329570	352.073	-0.29837	0.0982284	-3.03751	0.0023854	0.0410905
V3L4B	Zm00001eb434560	354.942	-0.297306	0.0896777	-3.31528	0.000915527	0.02052
V3L4B	Zm00001eb108610	274.564	-0.294294	0.0991282	-2.96883	0.0029894	0.0477716
V3L4B	Zm00001eb221690	509.686	-0.294255	0.0881483	-3.33818	0.000843293	0.0193223
V3L4B	Zm00001eb000590	283.656	-0.292902	0.0931851	-3.14323	0.00167093	0.0319299
V3L4B	Zm00001eb243040	8069.34	-0.287474	0.0939133	-3.06106	0.00220557	0.038893
V3L4B	Zm00001eb426070	1171.48	-0.280889	0.0898998	-3.12447	0.00178128	0.0334033
V3L4B	Zm00001eb354470	456.003	-0.275783	0.0887858	-3.10616	0.00189532	0.0349646
V3L4B	Zm00001eb075790	2610.59	-0.243718	0.0810246	-3.00796	0.00263011	0.0438968
V3L4B	Zm00001eb220590	797.423	-0.242478	0.0803157	-3.01906	0.00253559	0.0429241
V3L4B	Zm00001eb243590	2668.88	0.243914	0.0826727	2.95036	0.00317403	0.0499332
V3L4B	Zm00001eb388500	8323.85	0.245003	0.0782191	3.13227	0.00173458	0.0328087
V3L4B	Zm00001eb174610	327.063	0.26339	0.0876899	3.00366	0.00266757	0.0443901
V3L4B	Zm00001eb351940	363.653	0.266482	0.0900898	2.95796	0.0030968	0.0490964
V3L4B	Zm00001eb424290	1137.87	0.268803	0.0840664	3.19751	0.00138618	0.0277803
V3L4B	Zm00001eb107560	23046	0.274076	0.0903955	3.03197	0.00242966	0.0415893
V3L4B	Zm00001eb327430	2214.19	0.282911	0.0825656	3.4265	0.000611424	0.0155441
V3L4B	Zm00001eb349200	273.167	0.286037	0.0947226	3.01974	0.00252994	0.04289
V3L4B	Zm00001eb318990	1399.19	0.286841	0.0934938	3.06803	0.00215478	0.0382474
V3L4B	Zm00001eb033030	1024.44	0.288385	0.0951827	3.0298	0.00244714	0.0418203
V3L4B	Zm00001eb387290	299.266	0.289912	0.0961602	3.01489	0.00257076	0.0431494
V3L4B	Zm00001eb394010	523.27	0.291142	0.0789046	3.6898	0.000224433	0.00724142
V3L4B	Zm00001eb061800	847.245	0.294651	0.073917	3.98625	6.71269e-05	0.00286337
V3L4B	Zm00001eb280130	337.867	0.295809	0.0948479	3.11878	0.00181603	0.0338474
V3L4B	Zm00001eb228620	2850.86	0.298389	0.0917548	3.25202	0.00114587	0.0241733
V3L4B	Zm00001eb077840	538.82	0.303568	0.0916498	3.31226	0.000925465	0.0206356
V3L4B	Zm00001eb096870	7944.6	0.312474	0.093491	3.34229	0.000830906	0.0190993
V3L4B	Zm00001eb091850	1097.78	0.319738	0.104447	3.06124	0.00220423	0.038893
V3L4B	Zm00001eb343900	33251	0.321009	0.103115	3.11311	0.00185129	0.0343578
V3L4B	Zm00001eb358560	219.423	0.322146	0.107666	2.99209	0.00277079	0.0452039
V3L4B	Zm00001eb063770	458.862	0.322278	0.0963194	3.34593	0.000820057	0.0189306
V3L4B	Zm00001eb287610	1400.68	0.322501	0.0770228	4.18708	2.8256e-05	0.00140849
V3L4B	Zm00001eb306070	11477.4	0.325097	0.0880532	3.69205	0.000222452	0.00720663
V3L4B	Zm00001eb385620	259.541	0.32879	0.102613	3.20418	0.00135448	0.027425
V3L4B	Zm00001eb233170	6466.68	0.337192	0.0946317	3.5632	0.000366361	0.0105153
V3L4B	Zm00001eb063990	295.579	0.338793	0.112497	3.01157	0.00259898	0.0434856
V3L4B	Zm00001eb362830	213.542	0.342488	0.114083	3.00209	0.0026813	0.0443901
V3L4B	Zm00001eb280560	3515.48	0.345181	0.0932003	3.70365	0.000212522	0.00697122
V3L4B	Zm00001eb335640	182.074	0.34585	0.101728	3.39975	0.00067448	0.0165808
V3L4B	Zm00001eb171230	18969.2	0.348112	0.0933844	3.72773	0.000193213	0.00651611
V3L4B	Zm00001eb117520	249.391	0.350634	0.0997785	3.51412	0.000441208	0.0121467
V3L4B	Zm00001eb291530	253.255	0.352637	0.102547	3.43878	0.000584336	0.0150685
V3L4B	Zm00001eb058590	3385.57	0.354121	0.113206	3.12812	0.0017593	0.0330979
V3L4B	Zm00001eb261830	173.518	0.355758	0.120156	2.96081	0.00306834	0.04884
V3L4B	Zm00001eb264960	205.821	0.35592	0.118542	3.00248	0.0026779	0.0443901
V3L4B	Zm00001eb274290	417.957	0.356191	0.110212	3.23186	0.00122986	0.0254022
V3L4B	Zm00001eb282730	211.507	0.360618	0.0990949	3.63912	0.000273576	0.00842348
V3L4B	Zm00001eb013020	439.807	0.363728	0.121128	3.00284	0.0026747	0.0443901
V3L4B	Zm00001eb326850	1299.12	0.36486	0.113532	3.21372	0.00131027	0.0267557
V3L4D	Zm00001eb347860	385.598	0.364912	0.111418	3.27516	0.00105601	0.0279279
V3L4B	Zm00001eb211480	152.358	0.365031	0.110422	3.30577	0.000947147	0.0209851
V3L4B	Zm00001eb373700	332.383	0.367405	0.108825	3.37611	0.000735179	0.0175532
V3L4B	Zm00001eb087050	616.156	0.368055	0.108867	3.38078	0.000722798	0.0173749
V3L4B	Zm00001eb238370	2907.66	0.370709	0.104521	3.54673	0.00039004	0.0110626
V3L4B	Zm00001eb057170	534.806	0.371785	0.121082	3.07052	0.00213685	0.0380543
V3L4B	Zm00001eb119150	205.232	0.373055	0.122988	3.03326	0.00241929	0.0415226
V3L4B	Zm00001eb346150	359.122	0.373936	0.102551	3.64636	0.000265981	0.00824847
V3L4D	Zm00001eb280130	381.472	0.374655	0.122033	3.07011	0.00213981	0.0456969
V3L4B	Zm00001eb258950	823.472	0.377414	0.0970139	3.89031	0.000100118	0.00389358
V3L4B	Zm00001eb222570	374.624	0.377754	0.108105	3.49434	0.000475239	0.0128541
V3L4B	Zm00001eb148520	151.106	0.37828	0.124725	3.03292	0.00242202	0.0415226
V3L4D	Zm00001eb058550	492.369	0.380424	0.119749	3.17685	0.00148886	0.0358245
V3L4B	Zm00001eb171340	289.693	0.384969	0.120336	3.19912	0.00137846	0.0277308
V3L4B	Zm00001eb108920	189.604	0.385021	0.116831	3.29554	0.000982336	0.0214603
V3L4B	Zm00001eb241950	109.369	0.389436	0.123788	3.14598	0.00165529	0.0317016
V3L4B	Zm00001eb088500	340.127	0.390354	0.127816	3.05404	0.00225783	0.039428
V3L4B	Zm00001eb409190	803.146	0.390789	0.118348	3.30205	0.000959819	0.0211395
V3L4B	Zm00001eb276150	490.13	0.397423	0.123909	3.20738	0.00133949	0.027198
V3L4B	Zm00001eb172520	1687.97	0.39876	0.107132	3.72214	0.00019754	0.00662067
V3L4B	Zm00001eb215120	309.687	0.399375	0.099766	4.00312	6.2512e-05	0.00272028
V3L4B	Zm00001eb396430	219.864	0.401656	0.124831	3.2176	0.00129269	0.0264972
V3L4B	Zm00001eb148000	117.795	0.402775	0.13052	3.08593	0.0020292	0.0367484
V3L4B	Zm00001eb351120	885.524	0.403058	0.113896	3.53881	0.000401931	0.0112975
V3L4D	Zm00001eb399930	141.894	0.404506	0.124975	3.2367	0.00120921	0.0305242
V3L4B	Zm00001eb385960	635.189	0.405348	0.136288	2.97419	0.00293759	0.0471548
V3L4B	Zm00001eb357740	11924.6	0.405932	0.0998617	4.06494	4.80445e-05	0.00218775
V3L4D	Zm00001eb047980	333.549	0.406941	0.110769	3.67377	0.000238994	0.00974374
V3L4B	Zm00001eb312390	304.71	0.407063	0.125024	3.25589	0.00113039	0.0239435
V3L4D	Zm00001eb188540	163.897	0.407401	0.133291	3.05647	0.00223963	0.0473015
V3L4B	Zm00001eb117590	1817.04	0.408938	0.124312	3.28962	0.00100324	0.0218065
V3L4B	Zm00001eb397610	267.554	0.41169	0.11208	3.67318	0.000239551	0.00764862
V3L4B	Zm00001eb229250	219.647	0.412164	0.120793	3.41216	0.000644501	0.016138
V3L4B	Zm00001eb302400	127.15	0.414074	0.122955	3.36769	0.00075802	0.0179006
V3L4B	Zm00001eb205770	442.221	0.41532	0.0959324	4.32929	1.49589e-05	0.000836457
V3L4B	Zm00001eb098580	322.105	0.415653	0.123019	3.37878	0.000728074	0.0174414
V3L4D	Zm00001eb143880	275.043	0.416087	0.130302	3.19325	0.00140682	0.0342018
V3L4B	Zm00001eb211010	790.396	0.416792	0.122929	3.3905	0.000697655	0.0169574
V3L4B	Zm00001eb127280	201.443	0.417665	0.135659	3.0788	0.00207838	0.0372589
V3L4B	Zm00001eb427210	171.526	0.418653	0.131149	3.19218	0.00141202	0.0281154
V3L4B	Zm00001eb040490	105.635	0.421482	0.142435	2.95912	0.00308521	0.0490362
V3L4B	Zm00001eb013120	388.545	0.423513	0.111181	3.80923	0.000139398	0.00500488
V3L4B	Zm00001eb122410	1213.63	0.425278	0.133072	3.19586	0.00139414	0.0278621
V3L4B	Zm00001eb369130	183.732	0.426338	0.122588	3.47782	0.000505506	0.013537
V3L4B	Zm00001eb339200	421.746	0.427368	0.113652	3.76033	0.000169691	0.00589117
V3L4B	Zm00001eb433860	197.62	0.428475	0.138295	3.09827	0.00194654	0.0356052
V3L4D	Zm00001eb269610	217.152	0.429842	0.141001	3.0485	0.00229984	0.0481391
V3L4B	Zm00001eb344900	423.672	0.430248	0.122543	3.511	0.000446428	0.0122677
V3L4D	Zm00001eb244400	313.389	0.430619	0.139878	3.07853	0.00208026	0.0447427
V3L4B	Zm00001eb355350	137.891	0.431226	0.119925	3.59579	0.000323412	0.00948442
V3L4B	Zm00001eb183780	186.836	0.432736	0.130408	3.31831	0.000905633	0.0204042
V3L4B	Zm00001eb361460	102.173	0.434057	0.138739	3.12858	0.00175656	0.0330834
V3L4B	Zm00001eb285660	283.805	0.435033	0.146168	2.97625	0.00291796	0.047036
V3L4B	Zm00001eb167530	133.364	0.437569	0.142277	3.07548	0.00210164	0.0376446
V3L4B	Zm00001eb057490	431.85	0.437748	0.121937	3.58995	0.000330736	0.00965982
V3L4B	Zm00001eb373150	1043.74	0.440913	0.129285	3.41039	0.00064869	0.0162052
V3L4D	Zm00001eb367410	190.366	0.441027	0.143884	3.06515	0.00217562	0.0462308
V3L4B	Zm00001eb268830	210.361	0.441327	0.134739	3.27541	0.00105509	0.0227504
V3L4B	Zm00001eb028420	221.982	0.444717	0.148154	3.00172	0.00268463	0.0443901
V3L4D	Zm00001eb356320	290.412	0.44598	0.122435	3.6426	0.000269895	0.0104383
V3L4B	Zm00001eb120860	776.017	0.446596	0.105418	4.23644	2.27091e-05	0.00118394
V3L4B	Zm00001eb319790	80.654	0.446761	0.146633	3.0468	0.00231292	0.0402597
V3L4B	Zm00001eb425130	135.009	0.447056	0.130678	3.42106	0.000623776	0.0157727
V3L4B	Zm00001eb433310	471.255	0.447943	0.120277	3.72425	0.000195895	0.00658596
V3L4B	Zm00001eb360900	643.124	0.448326	0.14304	3.13428	0.00172279	0.0326755
V3L4B	Zm00001eb395480	144.173	0.44858	0.131989	3.39861	0.000677299	0.0166123
V3L4B	Zm00001eb052630	80.8246	0.451307	0.150644	2.99585	0.00273685	0.0448877
V3L4B	Zm00001eb125460	303.569	0.452043	0.114997	3.93092	8.4623e-05	0.00339738
V3L4B	Zm00001eb378000	548.871	0.452925	0.0986575	4.59088	4.41375e-06	0.000304366
V3L4B	Zm00001eb219710	185.288	0.454805	0.132718	3.42686	0.000610615	0.0155419
V3L4B	Zm00001eb074460	81.2316	0.454847	0.149653	3.03934	0.00237096	0.040907
V3L4B	Zm00001eb356320	154.762	0.456863	0.125623	3.63678	0.000276072	0.00847617
V3L4B	Zm00001eb123260	213.81	0.457856	0.114475	3.99961	6.34481e-05	0.00274993
V3L4D	Zm00001eb089410	121.221	0.458437	0.129846	3.53062	0.000414582	0.01454
V3L4B	Zm00001eb008710	347.07	0.460697	0.150608	3.05891	0.00222142	0.0389498
V3L4B	Zm00001eb056930	546.934	0.462765	0.13789	3.35605	0.000790654	0.0184492
V3L4D	Zm00001eb389540	4869.83	0.463134	0.149769	3.09232	0.00198597	0.0433215
V3L4B	Zm00001eb394600	148.575	0.464605	0.153176	3.03315	0.00242014	0.0415226
V3L4D	Zm00001eb289470	401.118	0.466861	0.142288	3.28111	0.00103399	0.0277159
V3L4B	Zm00001eb041390	156.149	0.466953	0.138388	3.37424	0.000740194	0.0176145
V3L4D	Zm00001eb294260	362.447	0.467557	0.128287	3.6446	0.000267805	0.0103802
V3L4B	Zm00001eb318560	127.225	0.470105	0.135292	3.47473	0.00051136	0.0136094
V3L4B	Zm00001eb304560	2413.95	0.471246	0.119239	3.9521	7.74668e-05	0.00317786
V3L4B	Zm00001eb045670	88.1374	0.474185	0.157039	3.01954	0.00253159	0.04289
V3L4B	Zm00001eb079970	324.714	0.477603	0.122862	3.8873	0.000101364	0.00392482
V3L4B	Zm00001eb429310	127.83	0.477929	0.136698	3.49624	0.000471867	0.012811
V3L4B	Zm00001eb334140	506.261	0.47889	0.0903459	5.30063	1.15404e-07	1.45666e-05
V3L4B	Zm00001eb307650	237.092	0.478911	0.160298	2.98762	0.00281161	0.0456971
V3L4B	Zm00001eb393010	107.53	0.479301	0.1438	3.3331	0.000858837	0.0195333
V3L4B	Zm00001eb247060	188.899	0.47945	0.150074	3.19476	0.00139945	0.0279165
V3L4B	Zm00001eb331200	581.272	0.479669	0.134667	3.56189	0.000368195	0.0105399
V3L4B	Zm00001eb055860	74.8595	0.480109	0.160626	2.98899	0.00279901	0.0455266
V3L4B	Zm00001eb158800	299.091	0.480718	0.135135	3.55731	0.000374674	0.010697
V3L4B	Zm00001eb432370	2671.71	0.48091	0.138298	3.47735	0.000506403	0.0135442
V3L4B	Zm00001eb240700	1704.66	0.481014	0.133613	3.60005	0.000318157	0.00938128
V3L4B	Zm00001eb036240	636.276	0.481814	0.134353	3.58618	0.000335555	0.00976094
V3L4B	Zm00001eb353760	100.64	0.484955	0.138992	3.4891	0.000484656	0.0130434
V3L4B	Zm00001eb299990	5955.12	0.485083	0.106678	4.54718	5.43708e-06	0.000352414
V3L4B	Zm00001eb015070	126.027	0.485116	0.134653	3.60272	0.000314904	0.00932358
V3L4B	Zm00001eb228180	68.5683	0.485887	0.156328	3.10813	0.00188278	0.0347928
V3L4B	Zm00001eb275450	163.667	0.486509	0.12643	3.84805	0.000119061	0.00443836
V3L4B	Zm00001eb213630	552.735	0.488946	0.12117	4.0352	5.45548e-05	0.00241293
V3L4D	Zm00001eb269650	455.767	0.490317	0.148611	3.29933	0.000969172	0.0262911
V3L4D	Zm00001eb316120	226.738	0.490596	0.148521	3.3032	0.000955874	0.0260309
V3L4B	Zm00001eb213010	96.9059	0.49079	0.137429	3.57123	0.000355302	0.0102525
V3L4B	Zm00001eb379070	455.148	0.491459	0.166171	2.95754	0.00310104	0.0490964
V3L4D	Zm00001eb408960	226.936	0.492262	0.150472	3.27145	0.00106997	0.0281909
V3L4B	Zm00001eb138600	1581.89	0.493592	0.127177	3.88114	0.000103969	0.00399927
V3L4B	Zm00001eb002580	325.423	0.494688	0.155425	3.18281	0.00145853	0.0288471
V3L4D	Zm00001eb268060	127.663	0.495723	0.145042	3.41778	0.000631338	0.0198617
V3L4B	Zm00001eb302760	2762.73	0.496566	0.139909	3.54922	0.000386377	0.0109731
V3L4B	Zm00001eb327460	114.551	0.497486	0.146664	3.39202	0.00069379	0.0169015
V3L4D	Zm00001eb056930	637.733	0.498755	0.115653	4.3125	1.61418e-05	0.00131874
V3L4B	Zm00001eb305060	83.87	0.500737	0.150893	3.31848	0.00090508	0.0204042
V3L4B	Zm00001eb214540	365.682	0.502121	0.150268	3.34149	0.000833292	0.0191338
V3L4B	Zm00001eb061850	62.5304	0.503318	0.163184	3.08435	0.00203995	0.0367935
V3L4B	Zm00001eb327200	368.89	0.504122	0.133112	3.7872	0.000152356	0.00538521
V3L4B	Zm00001eb294260	227.936	0.507077	0.118039	4.29585	1.74027e-05	0.000946144
V3L4B	Zm00001eb323100	537.618	0.5073	0.125092	4.05542	5.00436e-05	0.00225658
V3L4D	Zm00001eb211840	88.5424	0.507456	0.16153	3.14156	0.00168049	0.0387408
V3L4B	Zm00001eb187630	91.4969	0.509205	0.150261	3.3888	0.000701991	0.0170054
V3L4D	Zm00001eb113240	165.426	0.509223	0.163891	3.10708	0.00188947	0.0418968
V3L4D	Zm00001eb400040	164.894	0.50956	0.162136	3.1428	0.00167341	0.0386332
V3L4B	Zm00001eb146550	71.1763	0.510278	0.172105	2.96493	0.00302753	0.0482616
V3L4D	Zm00001eb412800	1775.73	0.511826	0.164224	3.11663	0.00182931	0.0409323
V3L4D	Zm00001eb178620	100.506	0.512096	0.148989	3.43714	0.000587895	0.0188323
V3L4B	Zm00001eb168880	152.76	0.512831	0.126476	4.05477	5.01833e-05	0.00225658
V3L4B	Zm00001eb294580	258.784	0.513963	0.142927	3.59599	0.000323157	0.00948442
V3L4D	Zm00001eb169130	123.631	0.514675	0.154753	3.32577	0.000881745	0.0249134
V3L4B	Zm00001eb190130	123.981	0.514855	0.146864	3.50566	0.000455477	0.0124917
V3L4B	Zm00001eb301680	532.286	0.515168	0.165912	3.10507	0.00190231	0.0350536
V3L4B	Zm00001eb398400	292.708	0.515597	0.109661	4.70172	2.57982e-06	0.000201021
V3L4B	Zm00001eb330610	271.003	0.516291	0.156229	3.3047	0.000950795	0.0210051
V3L4B	Zm00001eb038880	1026.99	0.518341	0.156643	3.30906	0.000936101	0.0208512
V3L4B	Zm00001eb035970	177.925	0.519412	0.120164	4.32254	1.54246e-05	0.000855848
V3L4B	Zm00001eb397150	218.763	0.519703	0.141941	3.66141	0.000250834	0.00795008
V3L4B	Zm00001eb194330	105.322	0.520231	0.156901	3.31566	0.000914284	0.02052
V3L4B	Zm00001eb045660	100.826	0.520314	0.172067	3.02391	0.00249532	0.0423752
V3L4B	Zm00001eb177380	134.253	0.520906	0.125173	4.16148	3.16191e-05	0.00155814
V3L4B	Zm00001eb127000	171.632	0.520985	0.162065	3.21466	0.00130598	0.0267098
V3L4D	Zm00001eb244230	202.114	0.521382	0.14143	3.68651	0.000227348	0.00928689
V3L4B	Zm00001eb123690	1008.53	0.52416	0.105108	4.98687	6.13662e-07	5.91307e-05
V3L4B	Zm00001eb068530	146.296	0.52476	0.173184	3.03008	0.0024449	0.0418151
V3L4B	Zm00001eb193100	73.402	0.525798	0.177623	2.96019	0.00307454	0.0489026
V3L4B	Zm00001eb209570	2026.49	0.526102	0.159158	3.30554	0.000947944	0.0209851
V3L4D	Zm00001eb145510	93.0218	0.52709	0.172674	3.05252	0.00226927	0.0477497
V3L4D	Zm00001eb103500	1493.73	0.527673	0.135068	3.90672	9.3557e-05	0.00488237
V3L4B	Zm00001eb047280	637.468	0.52987	0.165663	3.19848	0.00138155	0.0277308
V3L4D	Zm00001eb207670	2208.32	0.529896	0.101785	5.20603	1.92919e-07	4.46852e-05
V3L4B	Zm00001eb224430	151.333	0.530217	0.161599	3.28106	0.00103418	0.0223441
V3L4D	Zm00001eb389970	250.977	0.53271	0.162425	3.27974	0.00103904	0.0277271
V3L4B	Zm00001eb154820	634.034	0.533135	0.147479	3.615	0.000300349	0.00899132
V3L4B	Zm00001eb356520	1014.44	0.534462	0.117717	4.54023	5.61936e-06	0.000363138
V3L4D	Zm00001eb036750	193.143	0.534826	0.164659	3.24808	0.00116188	0.0297211
V3L4B	Zm00001eb035050	133.091	0.536758	0.167127	3.21167	0.00131968	0.026897
V3L4B	Zm00001eb244230	94.6533	0.541476	0.170127	3.18278	0.00145868	0.0288471
V3L4B	Zm00001eb219270	228.815	0.546274	0.14117	3.86962	0.000109005	0.00414217
V3L4B	Zm00001eb414300	103.75	0.546515	0.161705	3.37972	0.000725607	0.017421
V3L4B	Zm00001eb097100	600.551	0.548127	0.154275	3.55292	0.000380975	0.0108482
V3L4B	Zm00001eb070550	100.417	0.549395	0.151581	3.62444	0.000289593	0.00875431
V3L4B	Zm00001eb029520	88.9602	0.549924	0.184816	2.97553	0.00292486	0.0471121
V3L4B	Zm00001eb253070	93.2099	0.550472	0.168999	3.25724	0.001125	0.0239231
V3L4D	Zm00001eb002850	217.834	0.550848	0.135085	4.07778	4.54682e-05	0.00279411
V3L4B	Zm00001eb035680	245.016	0.552193	0.186333	2.96348	0.0030418	0.0484533
V3L4B	Zm00001eb145500	112.925	0.552735	0.143609	3.8489	0.000118652	0.00443075
V3L4B	Zm00001eb217500	65.6162	0.555288	0.165411	3.35702	0.000787874	0.0184042
V3L4B	Zm00001eb335880	183.425	0.555948	0.116642	4.76627	1.87669e-06	0.000153434
V3L4B	Zm00001eb269650	214.563	0.555961	0.132076	4.2094	2.56051e-05	0.00130344
V3L4B	Zm00001eb198960	233.666	0.556443	0.175315	3.17396	0.00150375	0.0295332
V3L4B	Zm00001eb000420	553.867	0.556453	0.184959	3.00853	0.00262516	0.0438557
V3L4B	Zm00001eb294180	164.674	0.556985	0.178451	3.12121	0.00180109	0.0336869
V3L4B	Zm00001eb311750	47.8295	0.557384	0.174142	3.20074	0.00137076	0.027651
V3L4D	Zm00001eb335200	902.566	0.559013	0.122221	4.5738	4.78962e-06	0.000531346
V3L4B	Zm00001eb083370	72.8427	0.55959	0.152111	3.67882	0.000234311	0.00752586
V3L4D	Zm00001eb091850	653.079	0.560428	0.165799	3.38017	0.000724403	0.0219067
V3L4B	Zm00001eb001010	72.9499	0.560466	0.15701	3.56961	0.000357509	0.0103024
V3L4D	Zm00001eb413550	84.7066	0.560594	0.18392	3.04803	0.00230351	0.0481679
V3L4D	Zm00001eb239990	555.031	0.560782	0.176327	3.18036	0.00147092	0.0354332
V3L4B	Zm00001eb107250	1219.68	0.562641	0.122147	4.60628	4.09936e-06	0.00029099
V3L4B	Zm00001eb143520	77.9164	0.563099	0.161974	3.47648	0.000508039	0.0135544
V3L4D	Zm00001eb205820	110.606	0.563874	0.145282	3.88123	0.000103928	0.00524917
V3L4B	Zm00001eb393840	91.961	0.565045	0.137764	4.10155	4.10395e-05	0.00192147
V3L4B	Zm00001eb367310	50.0241	0.565102	0.17094	3.30585	0.000946904	0.0209851
V3L4B	Zm00001eb387730	360.87	0.566051	0.123166	4.59585	4.30997e-06	0.000298317
V3L4B	Zm00001eb323110	301.778	0.567747	0.130978	4.33467	1.45977e-05	0.000824807
V3L4B	Zm00001eb073150	120.922	0.568229	0.181247	3.13512	0.00171786	0.0326107
V3L4B	Zm00001eb167080	58.8958	0.568338	0.172413	3.29637	0.000979415	0.0214399
V3L4B	Zm00001eb043770	159.22	0.570015	0.15894	3.58636	0.000335328	0.00976094
V3L4B	Zm00001eb412800	585.562	0.570587	0.16218	3.51823	0.00043444	0.0120372
V3L4D	Zm00001eb035860	396.888	0.570634	0.154111	3.70275	0.000213274	0.00887808
V3L4B	Zm00001eb387780	1200.79	0.570822	0.107117	5.32894	9.87858e-08	1.28445e-05
V3L4D	Zm00001eb142220	449.638	0.571769	0.17602	3.24832	0.0011609	0.0297211
V3L4B	Zm00001eb397270	79.7502	0.571801	0.185407	3.08403	0.00204219	0.0367935
V3L4D	Zm00001eb183220	147.75	0.573748	0.14642	3.91851	8.90984e-05	0.00473052
V3L4B	Zm00001eb008790	319.223	0.573825	0.155042	3.7011	0.00021467	0.00701487
V3L4D	Zm00001eb355240	113.364	0.573914	0.16369	3.5061	0.000454723	0.0156581
V3L4B	Zm00001eb333970	136.915	0.573946	0.149956	3.82743	0.000129486	0.00471353
V3L4B	Zm00001eb002270	3208.43	0.574276	0.131821	4.35648	1.32168e-05	0.000764801
V3L4D	Zm00001eb323590	190.153	0.574975	0.181873	3.16141	0.00157006	0.0369763
V3L4D	Zm00001eb110330	135.027	0.575377	0.166739	3.45077	0.000558997	0.0180509
V3L4D	Zm00001eb376970	60.2521	0.575636	0.185778	3.09852	0.00194492	0.0427476
V3L4B	Zm00001eb400040	96.2312	0.576205	0.144607	3.98463	6.75844e-05	0.0028772
V3L4B	Zm00001eb276760	71.5624	0.576774	0.146985	3.92404	8.70762e-05	0.00347403
V3L4D	Zm00001eb191920	219.327	0.57777	0.145032	3.98373	6.7842e-05	0.00386479
V3L4B	Zm00001eb025460	237.062	0.57827	0.133002	4.34782	1.37496e-05	0.000787191
V3L4B	Zm00001eb099980	285.398	0.581457	0.175515	3.31286	0.000923476	0.0206309
V3L4B	Zm00001eb100000	40.8032	0.582676	0.19323	3.01545	0.00256598	0.0431494
V3L4D	Zm00001eb065730	136.139	0.583611	0.159765	3.65293	0.000259264	0.0102667
V3L4B	Zm00001eb162090	167.789	0.584402	0.127423	4.58632	4.51121e-06	0.000310096
V3L4B	Zm00001eb292700	94.8877	0.586992	0.180043	3.26029	0.00111298	0.0237377
V3L4B	Zm00001eb020970	67.376	0.58799	0.180707	3.25383	0.00113862	0.0240784
V3L4D	Zm00001eb433860	221.6	0.590194	0.150651	3.91761	8.94301e-05	0.0047362
V3L4B	Zm00001eb143880	62.2907	0.593152	0.173529	3.41817	0.000630446	0.0158967
V3L4B	Zm00001eb256350	58.8946	0.594099	0.177591	3.34533	0.000821846	0.0189314
V3L4D	Zm00001eb317390	82.3903	0.59491	0.188835	3.15043	0.00163033	0.0378876
V3L4B	Zm00001eb088290	59.3754	0.597833	0.178223	3.35441	0.000795339	0.0185033
V3L4B	Zm00001eb428080	310.209	0.599012	0.200975	2.98053	0.00287754	0.0465584
V3L4B	Zm00001eb115230	71.7391	0.600184	0.1834	3.27255	0.00106583	0.0229132
V3L4B	Zm00001eb324180	392.546	0.600329	0.203007	2.95718	0.00310463	0.0490964
V3L4B	Zm00001eb349130	95.9971	0.600615	0.156203	3.8451	0.000120505	0.00448445
V3L4B	Zm00001eb181400	268.503	0.600886	0.178933	3.35816	0.000784619	0.0183679
V3L4D	Zm00001eb365040	5118.98	0.602357	0.143111	4.20904	2.56463e-05	0.00183245
V3L4D	Zm00001eb115230	65.1306	0.60428	0.184277	3.27919	0.00104106	0.0277271
V3L4B	Zm00001eb403420	364.521	0.605708	0.159942	3.78705	0.000152445	0.00538521
V3L4B	Zm00001eb195460	81.6843	0.606209	0.195099	3.10719	0.00188877	0.0348736
V3L4D	Zm00001eb432500	2097.5	0.607011	0.178831	3.39432	0.000687984	0.021139
V3L4B	Zm00001eb049640	137.734	0.607503	0.118034	5.14682	2.64935e-07	2.9325e-05
V3L4D	Zm00001eb375560	619.235	0.608814	0.194093	3.13671	0.00170857	0.0388493
V3L4B	Zm00001eb013780	370.206	0.61111	0.195044	3.13319	0.0017292	0.0327683
V3L4B	Zm00001eb095690	215.123	0.613812	0.16256	3.7759	0.000159432	0.00561368
V3L4B	Zm00001eb424420	46.5334	0.614141	0.206512	2.97387	0.00294066	0.0471554
V3L4B	Zm00001eb243380	178.612	0.614384	0.198065	3.10194	0.00192258	0.0353174
V3L4B	Zm00001eb153330	83.9171	0.615572	0.180715	3.40632	0.000658447	0.0163355
V3L4B	Zm00001eb304890	85.0681	0.616083	0.189192	3.25639	0.0011284	0.023926
V3L4B	Zm00001eb122960	97.6844	0.616458	0.195028	3.16087	0.00157299	0.0305045
V3L4D	Zm00001eb118900	108.215	0.61679	0.149917	4.11422	3.88488e-05	0.00253516
V3L4D	Zm00001eb022980	2145.88	0.621733	0.199344	3.1189	0.00181528	0.0407408
V3L4B	Zm00001eb252840	438.627	0.622806	0.196833	3.16413	0.00155545	0.0302813
V3L4D	Zm00001eb422170	54.2766	0.625751	0.197861	3.16258	0.00156379	0.0369111
V3L4B	Zm00001eb206740	175.364	0.628136	0.114067	5.50674	3.65546e-08	5.47913e-06
V3L4B	Zm00001eb330180	145.485	0.628179	0.143589	4.37484	1.21523e-05	0.000718616
V3L4D	Zm00001eb063430	190.353	0.62942	0.206742	3.04447	0.00233088	0.0484998
V3L4D	Zm00001eb327010	58.5144	0.630484	0.186594	3.3789	0.000727753	0.021945
V3L4B	Zm00001eb104090	64.4644	0.631156	0.210278	3.00153	0.00268623	0.0443901
V3L4B	Zm00001eb327450	1953.5	0.631309	0.193389	3.26446	0.00109674	0.0234376
V3L4D	Zm00001eb243380	215.636	0.631603	0.179343	3.52177	0.000428677	0.0149103
V3L4B	Zm00001eb265760	600.245	0.63171	0.162625	3.88445	0.000102561	0.00396008
V3L4B	Zm00001eb410890	68.9813	0.632413	0.183248	3.45114	0.000558231	0.014587
V3L4D	Zm00001eb126630	98.3824	0.632426	0.176474	3.58368	0.000338793	0.0124844
V3L4D	Zm00001eb171080	228.873	0.632476	0.173445	3.64655	0.000265782	0.0103743
V3L4D	Zm00001eb157580	279.408	0.632892	0.169704	3.72938	0.000191948	0.00822334
V3L4B	Zm00001eb060520	278.308	0.634252	0.181962	3.48562	0.000490997	0.0131812
V3L4D	Zm00001eb202040	205.873	0.635649	0.19596	3.24377	0.00117959	0.0300645
V3L4B	Zm00001eb348780	81.3738	0.635911	0.152999	4.1563	3.23444e-05	0.00158664
V3L4B	Zm00001eb035010	41.9875	0.636628	0.209341	3.0411	0.00235712	0.0407335
V3L4B	Zm00001eb156870	356.802	0.636633	0.206734	3.07948	0.00207361	0.0372043
V3L4B	Zm00001eb049240	248.097	0.636667	0.163319	3.89831	9.68669e-05	0.00378854
V3L4B	Zm00001eb356420	42.6371	0.637358	0.211288	3.01654	0.00255677	0.0430798
V3L4B	Zm00001eb266860	147.109	0.638987	0.213363	2.99483	0.002746	0.0449694
V3L4D	Zm00001eb185590	181.181	0.639011	0.159163	4.01483	5.94886e-05	0.00348306
V3L4B	Zm00001eb061060	858.98	0.639572	0.137537	4.65018	3.31646e-06	0.000244344
V3L4D	Zm00001eb072360	1433.04	0.639627	0.117375	5.44945	5.0527e-08	1.64514e-05
V3L4B	Zm00001eb033670	333.959	0.639754	0.14804	4.3215	1.54969e-05	0.000857653
V3L4D	Zm00001eb227780	56.9953	0.640405	0.173446	3.69224	0.000222288	0.00913332
V3L4B	Zm00001eb107190	66.7706	0.642053	0.182574	3.51667	0.000437001	0.0120617
V3L4B	Zm00001eb424630	51.5248	0.642185	0.18895	3.39871	0.000677048	0.0166123
V3L4D	Zm00001eb257960	38.11	0.642284	0.201126	3.19345	0.00140585	0.0342018
V3L4B	Zm00001eb350630	375.41	0.643111	0.119581	5.37804	7.53028e-08	1.02222e-05
V3L4B	Zm00001eb037080	72.8854	0.643224	0.174154	3.69342	0.000221254	0.00718129
V3L4D	Zm00001eb021880	91.6596	0.644438	0.198697	3.24332	0.00118143	0.0300752
V3L4B	Zm00001eb367040	53.4691	0.644894	0.192734	3.34604	0.000819758	0.0189306
V3L4B	Zm00001eb361180	96.8327	0.645432	0.177849	3.6291	0.00028441	0.00867048
V3L4D	Zm00001eb355990	1658.73	0.646284	0.204601	3.15875	0.00158449	0.037174
V3L4B	Zm00001eb134970	52.6831	0.6469	0.218918	2.95498	0.00312688	0.0492992
V3L4D	Zm00001eb155550	158.107	0.646902	0.18548	3.48771	0.000487171	0.0164825
V3L4D	Zm00001eb021970	73.3312	0.649215	0.179911	3.60853	0.000307939	0.0115906
V3L4B	Zm00001eb081380	230.998	0.650191	0.188142	3.45585	0.000548562	0.0143866
V3L4D	Zm00001eb134970	104.52	0.651695	0.178348	3.65407	0.000258116	0.0102667
V3L4B	Zm00001eb041840	54.8132	0.651725	0.179839	3.62394	0.000290148	0.00875882
V3L4B	Zm00001eb398050	101.602	0.652303	0.163165	3.99782	6.39281e-05	0.00275791
V3L4B	Zm00001eb325840	1998.84	0.65289	0.141969	4.59883	4.24874e-06	0.000296779
V3L4B	Zm00001eb325570	40.8806	0.653358	0.215491	3.03195	0.00242977	0.0415893
V3L4D	Zm00001eb012180	60.0955	0.653906	0.184004	3.55376	0.000379764	0.0136366
V3L4B	Zm00001eb397190	123.656	0.655116	0.175587	3.73102	0.000190709	0.00644173
V3L4D	Zm00001eb379100	48.6181	0.655127	0.206463	3.17309	0.00150825	0.0360851
V3L4B	Zm00001eb101980	361.476	0.655667	0.140603	4.66326	3.11241e-06	0.000232451
V3L4B	Zm00001eb080090	55.921	0.656498	0.202859	3.23622	0.00121124	0.025162
V3L4B	Zm00001eb277480	79.7121	0.658237	0.17904	3.67648	0.000236474	0.00756155
V3L4B	Zm00001eb107990	702.279	0.659429	0.0978684	6.73792	1.60674e-11	5.09998e-09
V3L4B	Zm00001eb300950	45.7235	0.660122	0.18654	3.53878	0.000401985	0.0112975
V3L4B	Zm00001eb281710	101.192	0.660798	0.181205	3.64668	0.000265647	0.00824847
V3L4D	Zm00001eb315170	82.6075	0.661419	0.199997	3.30715	0.0009425	0.0257332
V3L4B	Zm00001eb234680	603.872	0.661508	0.1809	3.65677	0.000255412	0.00800119
V3L4B	Zm00001eb142250	65.6129	0.663378	0.186163	3.56342	0.000366057	0.0105153
V3L4B	Zm00001eb085680	217.429	0.663498	0.18358	3.61421	0.000301264	0.00899511
V3L4D	Zm00001eb151900	122.77	0.663875	0.156756	4.23508	2.28473e-05	0.00168383
V3L4B	Zm00001eb014090	78.6752	0.663964	0.167045	3.97476	7.04508e-05	0.00295069
V3L4B	Zm00001eb325780	52.3081	0.665287	0.17882	3.72042	0.000198889	0.00664524
V3L4D	Zm00001eb256380	383.937	0.666165	0.212291	3.13799	0.00170113	0.0388058
V3L4B	Zm00001eb023910	38.6456	0.66663	0.212909	3.13106	0.00174179	0.0328627
V3L4B	Zm00001eb375560	270.319	0.667397	0.110183	6.05716	1.38544e-09	2.96072e-07
V3L4B	Zm00001eb347720	466.698	0.669096	0.13629	4.90937	9.13711e-07	8.28636e-05
V3L4D	Zm00001eb063680	84.9699	0.669258	0.212495	3.14953	0.00163532	0.0379618
V3L4D	Zm00001eb147720	111.723	0.669548	0.156727	4.27207	1.93669e-05	0.00151753
V3L4B	Zm00001eb338370	451.61	0.669935	0.145079	4.61772	3.87975e-06	0.000278207
V3L4B	Zm00001eb078770	661.155	0.670194	0.125701	5.33165	9.73258e-08	1.27314e-05
V3L4B	Zm00001eb038400	90.2499	0.672203	0.129897	5.17489	2.28044e-07	2.5636e-05
V3L4D	Zm00001eb011610	113.265	0.678029	0.189046	3.58658	0.000335041	0.0124117
V3L4B	Zm00001eb256180	418.081	0.678115	0.132083	5.13399	2.83665e-07	3.09223e-05
V3L4D	Zm00001eb083370	86.308	0.678758	0.191732	3.54015	0.000399901	0.0141191
V3L4B	Zm00001eb134290	172.61	0.678792	0.196253	3.45877	0.000542654	0.0142663
V3L4B	Zm00001eb012790	176.122	0.679102	0.125144	5.42658	5.74445e-08	8.05119e-06
V3L4B	Zm00001eb325910	36.0134	0.679542	0.212585	3.19657	0.00139074	0.0278199
V3L4B	Zm00001eb360890	1680.83	0.680233	0.152363	4.46457	8.02303e-06	0.0005046
V3L4D	Zm00001eb264930	1113.93	0.681966	0.16851	4.04703	5.1872e-05	0.00311498
V3L4B	Zm00001eb280600	155.386	0.682244	0.200671	3.39982	0.000674299	0.0165808
V3L4D	Zm00001eb419600	60.1017	0.682951	0.223206	3.05974	0.0022153	0.0470233
V3L4B	Zm00001eb197410	423.191	0.683758	0.197251	3.46644	0.000527402	0.0139503
V3L4B	Zm00001eb208810	32.3701	0.684185	0.230014	2.97454	0.00293424	0.0471548
V3L4B	Zm00001eb229580	59.157	0.686355	0.189327	3.62523	0.000288709	0.00873982
V3L4B	Zm00001eb075460	112.922	0.686625	0.139351	4.92731	8.33691e-07	7.65718e-05
V3L4B	Zm00001eb280760	129.317	0.686702	0.13203	5.20113	1.98084e-07	2.29862e-05
V3L4B	Zm00001eb016020	247.174	0.687284	0.183129	3.753	0.000174732	0.006015
V3L4B	Zm00001eb119610	87.4506	0.68759	0.184104	3.73479	0.000187869	0.00635575
V3L4B	Zm00001eb071050	1137.42	0.687602	0.164851	4.17105	3.03193e-05	0.00150111
V3L4D	Zm00001eb334140	820.632	0.688898	0.203601	3.38356	0.000715517	0.0217463
V3L4D	Zm00001eb265000	225.484	0.689555	0.223078	3.09109	0.00199421	0.0433339
V3L4B	Zm00001eb384740	461.37	0.691436	0.185016	3.73717	0.000186105	0.00632581
V3L4D	Zm00001eb323200	52.8765	0.692678	0.208756	3.31812	0.000906262	0.0253009
V3L4B	Zm00001eb056900	395.293	0.694977	0.226793	3.06437	0.00218126	0.038622
V3L4D	Zm00001eb149520	220.223	0.695105	0.165309	4.20488	2.61217e-05	0.00185385
V3L4B	Zm00001eb431010	142.899	0.696538	0.188064	3.70373	0.000212454	0.00697122
V3L4D	Zm00001eb016800	139.815	0.697235	0.217767	3.20175	0.00136596	0.0335941
V3L4B	Zm00001eb073350	73.2948	0.69778	0.204915	3.40521	0.000661129	0.0163672
V3L4B	Zm00001eb163520	198.115	0.699078	0.206376	3.3874	0.000705575	0.0170539
V3L4D	Zm00001eb409040	140.204	0.701228	0.185148	3.78739	0.00015224	0.00702168
V3L4B	Zm00001eb120320	100.395	0.701931	0.198854	3.52988	0.000415744	0.0116403
V3L4B	Zm00001eb388100	61.8744	0.702576	0.202087	3.47661	0.000507804	0.0135544
V3L4B	Zm00001eb000970	384.962	0.702637	0.159908	4.39402	1.11272e-05	0.000667137
V3L4B	Zm00001eb319620	80.9694	0.702651	0.18023	3.89863	9.67376e-05	0.00378854
V3L4D	Zm00001eb410600	73.0548	0.703133	0.182887	3.84462	0.00012074	0.00586395
V3L4D	Zm00001eb119610	417.471	0.703953	0.192677	3.65354	0.000258648	0.0102667
V3L4D	Zm00001eb259650	201.174	0.707232	0.219455	3.22267	0.00127001	0.0317925
V3L4B	Zm00001eb341260	320.012	0.707499	0.217686	3.25009	0.00115368	0.0242228
V3L4B	Zm00001eb239690	39.0049	0.707746	0.232567	3.04319	0.00234087	0.0405826
V3L4B	Zm00001eb187010	212.765	0.707772	0.175899	4.02374	5.72813e-05	0.00252318
V3L4D	Zm00001eb125400	79.1605	0.708487	0.169621	4.17687	2.95546e-05	0.00202257
V3L4D	Zm00001eb043260	2966.52	0.710993	0.221185	3.21447	0.00130684	0.0324739
V3L4B	Zm00001eb253970	160.058	0.712031	0.192461	3.69961	0.000215927	0.00704013
V3L4B	Zm00001eb029220	72.4709	0.712396	0.21774	3.27177	0.00106878	0.0229538
V3L4D	Zm00001eb293730	52.112	0.712865	0.20967	3.39993	0.000674021	0.0208314
V3L4B	Zm00001eb323920	114.251	0.714803	0.173543	4.11888	3.80722e-05	0.00180666
V3L4B	Zm00001eb419600	49.9573	0.716364	0.223969	3.1985	0.00138146	0.0277308
V3L4B	Zm00001eb397670	146.717	0.717507	0.165484	4.3358	1.45233e-05	0.000822757
V3L4B	Zm00001eb362520	189.657	0.718023	0.155144	4.62812	3.69e-06	0.000268165
V3L4B	Zm00001eb018670	47.0655	0.718879	0.186681	3.85083	0.000117718	0.00440351
V3L4B	Zm00001eb216610	129.714	0.719168	0.14842	4.84549	1.26299e-06	0.000110366
V3L4D	Zm00001eb263060	621.939	0.719285	0.181258	3.9683	7.23869e-05	0.0040579
V3L4D	Zm00001eb096500	60.7266	0.720908	0.20045	3.59645	0.000322585	0.0120754
V3L4B	Zm00001eb045620	66.7604	0.721974	0.171924	4.19938	2.67651e-05	0.00135292
V3L4B	Zm00001eb328410	166.516	0.722129	0.143982	5.01541	5.29206e-07	5.26377e-05
V3L4B	Zm00001eb423780	86.5522	0.722843	0.197877	3.65299	0.000259199	0.00808462
V3L4D	Zm00001eb206800	156.62	0.723062	0.223327	3.23769	0.00120501	0.0305004
V3L4B	Zm00001eb154470	442.263	0.723365	0.186599	3.87658	0.000105936	0.00404696
V3L4D	Zm00001eb212030	82.4426	0.72726	0.221271	3.28674	0.00101354	0.0272492
V3L4B	Zm00001eb074350	194.264	0.730132	0.159629	4.57394	4.78632e-06	0.000325893
V3L4B	Zm00001eb140580	25.7113	0.730631	0.235726	3.0995	0.00193849	0.0354881
V3L4D	Zm00001eb204180	554.897	0.730819	0.148436	4.92345	8.50301e-07	0.000146907
V3L4D	Zm00001eb386390	147.456	0.731635	0.22401	3.26608	0.00109048	0.0286242
V3L4D	Zm00001eb122410	814.443	0.73195	0.166931	4.38476	1.16116e-05	0.00102405
V3L4B	Zm00001eb197070	34.7086	0.732226	0.239514	3.05713	0.00223468	0.0390596
V3L4B	Zm00001eb304540	1091.98	0.733352	0.242307	3.02654	0.00247367	0.0421071
V3L4B	Zm00001eb008480	115.222	0.733742	0.177197	4.14083	3.46054e-05	0.00167471
V3L4B	Zm00001eb073040	164.381	0.73378	0.239921	3.05843	0.00222501	0.038981
V3L4B	Zm00001eb324160	305.033	0.734053	0.240114	3.0571	0.00223493	0.0390596
V3L4B	Zm00001eb366330	48.1699	0.734269	0.201725	3.63994	0.000272696	0.0084084
V3L4B	Zm00001eb315150	75.4017	0.734429	0.185557	3.95798	7.55875e-05	0.00311947
V3L4B	Zm00001eb227740	36.3786	0.736325	0.248987	2.95728	0.00310368	0.0490964
V3L4B	Zm00001eb397620	45.246	0.736705	0.220402	3.34256	0.000830098	0.0190993
V3L4B	Zm00001eb059370	247.581	0.738363	0.140387	5.25948	1.44462e-07	1.76163e-05
V3L4D	Zm00001eb280520	134.444	0.738895	0.224182	3.29596	0.000980872	0.0265445
V3L4D	Zm00001eb080970	36.9932	0.739975	0.242256	3.05451	0.00225426	0.047563
V3L4B	Zm00001eb055540	52.211	0.740739	0.250633	2.95547	0.00312195	0.0492751
V3L4B	Zm00001eb233610	127.796	0.740807	0.150313	4.92842	8.28954e-07	7.64622e-05
V3L4B	Zm00001eb362480	84.7429	0.741608	0.244404	3.03436	0.00241049	0.0414565
V3L4B	Zm00001eb284250	175.316	0.743071	0.215109	3.45439	0.000551541	0.0144472
V3L4B	Zm00001eb369360	44.0797	0.74571	0.226252	3.29592	0.000980984	0.0214524
V3L4B	Zm00001eb306250	123.893	0.746156	0.169123	4.41191	1.02463e-05	0.000619486
V3L4B	Zm00001eb036370	48.1876	0.746196	0.217377	3.43273	0.000597542	0.0152993
V3L4B	Zm00001eb232010	205.623	0.746758	0.157954	4.7277	2.27075e-06	0.000180191
V3L4D	Zm00001eb268840	84.2917	0.746989	0.155591	4.80096	1.57904e-06	0.000237736
V3L4B	Zm00001eb311420	26.1037	0.747872	0.245564	3.04553	0.0023227	0.0403975
V3L4B	Zm00001eb314090	51.1465	0.747989	0.232405	3.21848	0.00128874	0.0264413
V3L4B	Zm00001eb076600	36.1684	0.75022	0.24048	3.11968	0.00181048	0.0338332
V3L4B	Zm00001eb407710	2355.19	0.750543	0.135516	5.53839	3.05262e-08	4.70626e-06
V3L4B	Zm00001eb259280	42.3371	0.750998	0.227611	3.29948	0.000968656	0.0212864
V3L4D	Zm00001eb375450	77.1242	0.7516	0.170239	4.41498	1.01019e-05	0.000933751
V3L4B	Zm00001eb349760	47.3201	0.752974	0.234791	3.207	0.00134128	0.0272089
V3L4B	Zm00001eb111230	106.09	0.754482	0.194364	3.8818	0.000103685	0.00399632
V3L4B	Zm00001eb074310	54.1343	0.755332	0.22527	3.35301	0.00079937	0.0185722
V3L4B	Zm00001eb417770	72.7679	0.755888	0.227852	3.31746	0.000908404	0.0204453
V3L4B	Zm00001eb248690	141.759	0.75712	0.204839	3.69617	0.000218878	0.00712558
V3L4B	Zm00001eb246000	225.899	0.757833	0.238648	3.17552	0.00149567	0.0294155
V3L4B	Zm00001eb013910	71.4254	0.758298	0.246723	3.07348	0.00211575	0.0378033
V3L4D	Zm00001eb080180	86.7387	0.758524	0.193128	3.92757	8.58071e-05	0.00456728
V3L4B	Zm00001eb071090	1409.7	0.760673	0.246501	3.08589	0.00202947	0.0367484
V3L4B	Zm00001eb369060	506.351	0.762207	0.179101	4.25573	2.08367e-05	0.00109961
V3L4B	Zm00001eb127110	30.5341	0.764193	0.25729	2.97016	0.00297642	0.0476581
V3L4D	Zm00001eb244080	51.8216	0.765756	0.209917	3.6479	0.000264395	0.0103394
V3L4D	Zm00001eb257860	75.5306	0.766638	0.222149	3.451	0.000558508	0.0180509
V3L4D	Zm00001eb339120	73.9974	0.767857	0.225077	3.41153	0.00064599	0.0201721
V3L4D	Zm00001eb337550	98.2789	0.769678	0.172948	4.45034	8.57351e-06	0.000836632
V3L4B	Zm00001eb052890	185.019	0.769929	0.253109	3.04189	0.00235098	0.0406599
V3L4B	Zm00001eb076240	63.9073	0.771628	0.244005	3.16234	0.00156505	0.0303777
V3L4D	Zm00001eb144580	325.758	0.771776	0.179536	4.29874	1.71775e-05	0.00138193
V3L4B	Zm00001eb335710	133.739	0.772538	0.151802	5.08912	3.59736e-07	3.75099e-05
V3L4B	Zm00001eb020710	107.048	0.772629	0.128017	6.03538	1.58593e-09	3.29141e-07
V3L4B	Zm00001eb293660	34.8295	0.773786	0.256571	3.01588	0.00256239	0.0431408
V3L4B	Zm00001eb028030	74.7405	0.774143	0.250927	3.08513	0.00203464	0.0367935
V3L4D	Zm00001eb336460	47.3354	0.77643	0.243393	3.19002	0.00142262	0.0345461
V3L4B	Zm00001eb030390	125.843	0.777169	0.198147	3.92218	8.77517e-05	0.00349452
V3L4D	Zm00001eb313850	741.464	0.777235	0.13821	5.62359	1.87026e-08	7.30024e-06
V3L4D	Zm00001eb348520	574	0.779669	0.230022	3.38954	0.00070009	0.0213703
V3L4D	Zm00001eb250370	63.589	0.779812	0.178559	4.36725	1.25818e-05	0.00107368
V3L4D	Zm00001eb330180	86.8621	0.780325	0.169019	4.6168	3.8971e-06	0.000469939
V3L4B	Zm00001eb406420	40.1647	0.780331	0.221229	3.52726	0.000419884	0.0116939
V3L4B	Zm00001eb432500	1109.09	0.781904	0.139745	5.59521	2.20354e-08	3.54935e-06
V3L4B	Zm00001eb054480	123.462	0.78239	0.147003	5.32229	1.0247e-07	1.3165e-05
V3L4B	Zm00001eb138510	2697.47	0.783123	0.183535	4.26688	1.98223e-05	0.00105381
V3L4B	Zm00001eb370110	53.2027	0.784042	0.22919	3.42093	0.000624069	0.0157727
V3L4B	Zm00001eb168830	157.305	0.785257	0.144306	5.4416	5.28027e-08	7.44898e-06
V3L4D	Zm00001eb027690	142.402	0.785846	0.215927	3.6394	0.000273269	0.0105494
V3L4D	Zm00001eb066060	398.781	0.78705	0.230462	3.4151	0.000637591	0.0200285
V3L4B	Zm00001eb249690	171.95	0.787261	0.192567	4.08825	4.34641e-05	0.00200455
V3L4D	Zm00001eb305330	97.4424	0.78762	0.235218	3.34847	0.000812586	0.0236898
V3L4B	Zm00001eb244650	390.01	0.790538	0.154215	5.12619	2.95661e-07	3.19077e-05
V3L4B	Zm00001eb079790	213.667	0.792888	0.265112	2.99076	0.00278281	0.0453163
V3L4B	Zm00001eb331450	713.38	0.793327	0.164246	4.83011	1.36457e-06	0.000116877
V3L4D	Zm00001eb140430	53.5365	0.793403	0.245641	3.22993	0.00123822	0.0310705
V3L4B	Zm00001eb192120	100.982	0.794206	0.152643	5.20304	1.96058e-07	2.28742e-05
V3L4B	Zm00001eb110730	29.5727	0.794572	0.230751	3.44341	0.000574428	0.0148663
V3L4D	Zm00001eb006820	65.3359	0.794913	0.229166	3.46872	0.000522953	0.0173668
V3L4D	Zm00001eb367840	92.7699	0.795239	0.212741	3.73806	0.000185449	0.00805247
V3L4B	Zm00001eb072810	311.419	0.79582	0.164396	4.84087	1.29274e-06	0.00011251
V3L4D	Zm00001eb063530	81.1035	0.798073	0.21997	3.6281	0.000285518	0.0109025
V3L4B	Zm00001eb029990	305.212	0.798228	0.231687	3.44529	0.000570453	0.0148005
V3L4B	Zm00001eb156150	84.3849	0.799531	0.227734	3.51081	0.000446739	0.0122677
V3L4B	Zm00001eb264930	524.405	0.800247	0.185009	4.32544	1.52227e-05	0.000846822
V3L4D	Zm00001eb289910	36.7398	0.801173	0.237147	3.37839	0.000729127	0.0219551
V3L4B	Zm00001eb253650	50.1264	0.801178	0.201671	3.97269	7.10662e-05	0.00295548
V3L4B	Zm00001eb037500	74.1284	0.804486	0.2133	3.77161	0.000162195	0.00570167
V3L4D	Zm00001eb040580	168.908	0.804646	0.166602	4.82974	1.36709e-06	0.000210333
V3L4B	Zm00001eb051510	46.6045	0.805852	0.256948	3.13624	0.00171128	0.0325429
V3L4D	Zm00001eb398330	52.0728	0.806	0.244545	3.29591	0.00098103	0.0265445
V3L4D	Zm00001eb008660	58.7513	0.807446	0.255041	3.16595	0.00154577	0.0366086
V3L4B	Zm00001eb019130	42.8349	0.807726	0.195134	4.13933	3.48318e-05	0.0016819
V3L4D	Zm00001eb271480	51.3347	0.809134	0.239234	3.38219	0.0007191	0.0217776
V3L4D	Zm00001eb204620	66.6854	0.811208	0.21165	3.83277	0.000126707	0.00606984
V3L4B	Zm00001eb348710	21.2667	0.811861	0.272775	2.97631	0.00291744	0.047036
V3L4B	Zm00001eb418460	88.4855	0.812251	0.255086	3.18422	0.00145146	0.0287943
V3L4D	Zm00001eb346150	140.661	0.813169	0.193754	4.19691	2.70584e-05	0.00190748
V3L4D	Zm00001eb302700	93.4264	0.813492	0.192319	4.22991	2.33783e-05	0.00171696
V3L4B	Zm00001eb344820	826.558	0.814961	0.122636	6.64535	3.02503e-11	8.82327e-09
V3L4B	Zm00001eb015410	30.8921	0.815298	0.225052	3.62271	0.00029153	0.00878825
V3L4D	Zm00001eb375610	118.803	0.815941	0.168518	4.84185	1.28635e-06	0.000200842
V3L4B	Zm00001eb115970	89.3968	0.816159	0.224655	3.63295	0.0002802	0.00857849
V3L4B	Zm00001eb121400	187.872	0.816749	0.122732	6.65472	2.83832e-11	8.3921e-09
V3L4B	Zm00001eb098860	24.8897	0.81701	0.241792	3.37898	0.000727556	0.0174414
V3L4B	Zm00001eb003360	31.7603	0.817488	0.238	3.43482	0.000592937	0.0151995
V3L4B	Zm00001eb283080	634.7	0.817729	0.232671	3.51453	0.000440536	0.0121437
V3L4D	Zm00001eb135190	219.541	0.817962	0.192854	4.24134	2.22187e-05	0.00164903
V3L4B	Zm00001eb193360	23.0313	0.819025	0.25587	3.20094	0.00136981	0.027651
V3L4B	Zm00001eb156610	528.446	0.823357	0.156714	5.25389	1.4892e-07	1.80578e-05
V3L4B	Zm00001eb011000	46.4584	0.824129	0.224595	3.66941	0.000243112	0.0077335
V3L4D	Zm00001eb315750	1285.29	0.825452	0.175856	4.69391	2.68037e-06	0.000355327
V3L4D	Zm00001eb016420	120.293	0.82549	0.163321	5.0544	4.31755e-07	8.58541e-05
V3L4B	Zm00001eb019590	116.28	0.827012	0.205695	4.02057	5.80579e-05	0.00255218
V3L4B	Zm00001eb055380	182.545	0.827783	0.220135	3.76034	0.000169684	0.00589117
V3L4B	Zm00001eb165310	134.028	0.827862	0.197403	4.19377	2.74358e-05	0.00137715
V3L4B	Zm00001eb288410	41.0679	0.831024	0.243946	3.40659	0.000657797	0.0163355
V3L4D	Zm00001eb041850	509.747	0.831195	0.180322	4.60951	4.03616e-06	0.000471975
V3L4D	Zm00001eb228180	53.0703	0.8315	0.218765	3.80088	0.000144185	0.00670888
V3L4B	Zm00001eb403620	160.267	0.831711	0.130999	6.34901	2.16711e-10	5.37643e-08
V3L4B	Zm00001eb103730	156.887	0.833088	0.201131	4.14202	3.44267e-05	0.00166981
V3L4D	Zm00001eb433550	39.762	0.833125	0.240353	3.46625	0.000527763	0.0174562
V3L4B	Zm00001eb315000	42.8653	0.834827	0.211142	3.95386	7.69e-05	0.00316154
V3L4D	Zm00001eb350430	31.3388	0.835158	0.259412	3.21943	0.00128447	0.0320782
V3L4B	Zm00001eb411260	22.9183	0.83602	0.260573	3.20839	0.00133479	0.0271538
V3L4B	Zm00001eb303620	71.5835	0.83769	0.223332	3.75087	0.000176219	0.00604693
V3L4B	Zm00001eb065740	112.667	0.838853	0.251458	3.33595	0.000850079	0.0193786
V3L4B	Zm00001eb068900	135.462	0.839689	0.237217	3.53975	0.000400501	0.0112851
V3L4D	Zm00001eb277280	106.845	0.840081	0.232035	3.62049	0.000294046	0.0111674
V3L4D	Zm00001eb130640	180.136	0.841309	0.235055	3.57921	0.000344638	0.0126555
V3L4B	Zm00001eb268840	31.4804	0.84433	0.233616	3.61417	0.00030131	0.00899511
V3L4B	Zm00001eb261670	54.9707	0.845042	0.21637	3.90554	9.40169e-05	0.00371659
V3L4B	Zm00001eb109460	34.6048	0.845397	0.220582	3.83257	0.000126812	0.00467882
V3L4B	Zm00001eb023520	59.2391	0.847614	0.280095	3.02617	0.00247675	0.0421262
V3L4B	Zm00001eb330150	37.4815	0.848015	0.236897	3.57968	0.000344014	0.00995334
V3L4D	Zm00001eb124470	44.9984	0.848258	0.255279	3.32286	0.000890983	0.0250383
V3L4B	Zm00001eb001850	97.5239	0.849361	0.184808	4.59591	4.30874e-06	0.000298317
V3L4D	Zm00001eb266690	69.1238	0.851151	0.275752	3.08665	0.00202426	0.0438965
V3L4B	Zm00001eb211160	387.115	0.852317	0.200931	4.24184	2.21695e-05	0.00116142
V3L4B	Zm00001eb358930	98.2947	0.854158	0.214998	3.97287	7.10115e-05	0.00295548
V3L4B	Zm00001eb369350	244.274	0.854271	0.160956	5.30748	1.11149e-07	1.41955e-05
V3L4B	Zm00001eb211470	234.053	0.854418	0.275968	3.09608	0.00196099	0.0358088
V3L4B	Zm00001eb147970	128.574	0.854993	0.170745	5.00743	5.51617e-07	5.38738e-05
V3L4B	Zm00001eb362690	18.1837	0.856005	0.285879	2.99429	0.00275084	0.0449833
V3L4B	Zm00001eb313460	1040.62	0.856839	0.267645	3.2014	0.0013676	0.027651
V3L4B	Zm00001eb300250	61.0777	0.856984	0.179563	4.7726	1.81864e-06	0.000149823
V3L4B	Zm00001eb334860	17.1528	0.857554	0.289993	2.95716	0.00310492	0.0490964
V3L4D	Zm00001eb313230	107.148	0.859266	0.237266	3.62154	0.000292858	0.0111423
V3L4B	Zm00001eb367840	178.436	0.860309	0.193301	4.45062	8.56237e-06	0.000535682
V3L4D	Zm00001eb367310	223.804	0.863494	0.203375	4.24583	2.17789e-05	0.00162786
V3L4B	Zm00001eb079730	161.188	0.863574	0.178454	4.83919	1.30369e-06	0.000113008
V3L4B	Zm00001eb127080	375.938	0.863915	0.133852	6.45423	1.08769e-10	2.89835e-08
V3L4B	Zm00001eb416330	33.8876	0.864347	0.273955	3.15507	0.0016046	0.031006
V3L4B	Zm00001eb324700	1084.85	0.864854	0.266425	3.24614	0.00116979	0.0244659
V3L4D	Zm00001eb416330	33.038	0.866505	0.21181	4.09094	4.2962e-05	0.0026871
V3L4D	Zm00001eb425090	34.7957	0.866538	0.258678	3.34987	0.00080848	0.023629
V3L4B	Zm00001eb205780	973.226	0.867307	0.197595	4.38931	1.13712e-05	0.000677999
V3L4D	Zm00001eb296340	91.648	0.869682	0.220478	3.94452	7.99587e-05	0.00434373
V3L4D	Zm00001eb229800	36.3014	0.871965	0.252327	3.45569	0.000548889	0.0178839
V3L4D	Zm00001eb316300	54.1147	0.872048	0.214576	4.06405	4.82284e-05	0.00292956
V3L4D	Zm00001eb367490	20.824	0.872661	0.275404	3.16866	0.00153143	0.0364329
V3L4B	Zm00001eb011820	234.063	0.875	0.291801	2.99862	0.00271205	0.0446181
V3L4D	Zm00001eb433040	39.056	0.87514	0.259685	3.37001	0.000751665	0.0224414
V3L4D	Zm00001eb025780	75.928	0.877728	0.267655	3.27933	0.00104055	0.0277271
V3L4B	Zm00001eb244200	118.54	0.878736	0.233055	3.77051	0.000162912	0.00570825
V3L4D	Zm00001eb363700	293.201	0.880617	0.200668	4.38842	1.14178e-05	0.00101546
V3L4D	Zm00001eb339150	35.6058	0.882027	0.263015	3.35352	0.000797914	0.0234156
V3L4D	Zm00001eb060780	150.64	0.885201	0.267137	3.31366	0.000920836	0.0255569
V3L4B	Zm00001eb031190	805.513	0.885441	0.147763	5.99229	2.06907e-09	4.2131e-07
V3L4D	Zm00001eb428410	33.4181	0.885739	0.234439	3.77811	0.00015802	0.00722506
V3L4B	Zm00001eb333620	42.4241	0.887591	0.260503	3.40722	0.00065629	0.0163195
V3L4B	Zm00001eb300590	59.4668	0.889132	0.184236	4.82606	1.3926e-06	0.000118806
V3L4B	Zm00001eb042260	110.967	0.890283	0.184699	4.8202	1.43418e-06	0.000121393
V3L4B	Zm00001eb171060	56.5477	0.89333	0.182803	4.88684	1.02468e-06	9.06423e-05
V3L4B	Zm00001eb314110	29.9664	0.893796	0.255121	3.50342	0.000459319	0.0125493
V3L4D	Zm00001eb172890	71.8232	0.893949	0.219852	4.06613	4.78e-05	0.00291193
V3L4D	Zm00001eb068520	35.5133	0.894269	0.267346	3.34499	0.000822862	0.0238902
V3L4B	Zm00001eb155800	31.1509	0.894371	0.232669	3.84397	0.00012106	0.00449736
V3L4B	Zm00001eb260850	27.7377	0.895714	0.283809	3.15605	0.00159922	0.0309297
V3L4D	Zm00001eb246000	123.972	0.895747	0.28222	3.17393	0.00150388	0.0360624
V3L4B	Zm00001eb263060	116.977	0.895913	0.175686	5.09951	3.40535e-07	3.61706e-05
V3L4B	Zm00001eb426060	35.1751	0.896209	0.241455	3.7117	0.000205869	0.006813
V3L4B	Zm00001eb172970	191.627	0.896456	0.23422	3.82741	0.000129498	0.00471353
V3L4D	Zm00001eb347850	604.701	0.896487	0.285775	3.13704	0.00170664	0.0388472
V3L4B	Zm00001eb214560	1707.61	0.896714	0.157841	5.68112	1.33819e-08	2.27429e-06
V3L4B	Zm00001eb332030	219.981	0.897943	0.192134	4.67353	2.9606e-06	0.000223432
V3L4D	Zm00001eb301250	27.5605	0.898505	0.274396	3.27448	0.00105856	0.0279603
V3L4B	Zm00001eb245520	84.5128	0.900775	0.292052	3.08429	0.00204037	0.0367935
V3L4D	Zm00001eb091710	130.102	0.900941	0.204361	4.40857	1.04054e-05	0.000952896
V3L4B	Zm00001eb070780	526.116	0.901181	0.19482	4.62571	3.73317e-06	0.000269488
V3L4D	Zm00001eb098640	37.9871	0.90299	0.258884	3.48801	0.000486626	0.0164825
V3L4B	Zm00001eb159820	28.3578	0.90545	0.286891	3.15608	0.00159907	0.0309297
V3L4D	Zm00001eb261220	29.1264	0.905755	0.282671	3.20427	0.00135405	0.0333419
V3L4D	Zm00001eb319590	1322.72	0.905838	0.142585	6.35298	2.11182e-10	1.74272e-07
V3L4D	Zm00001eb421400	35.8772	0.905953	0.211582	4.28182	1.85374e-05	0.00146342
V3L4B	Zm00001eb073130	189.09	0.90623	0.10555	8.5858	9.02031e-18	1.02471e-14
V3L4B	Zm00001eb212820	383.448	0.907089	0.15753	5.75819	8.50197e-09	1.47989e-06
V3L4D	Zm00001eb244510	68.7966	0.907255	0.226831	3.9997	6.34234e-05	0.00366257
V3L4B	Zm00001eb214110	168.625	0.907277	0.228763	3.96602	7.30835e-05	0.00302771
V3L4B	Zm00001eb363200	203.076	0.907511	0.273004	3.32417	0.00088683	0.0200433
V3L4B	Zm00001eb067030	25.769	0.907753	0.274869	3.30249	0.000958292	0.0211391
V3L4B	Zm00001eb209760	543.72	0.908683	0.0980672	9.26593	1.93387e-20	3.47839e-17
V3L4D	Zm00001eb346980	297.774	0.911265	0.144021	6.32729	2.49501e-10	1.94777e-07
V3L4B	Zm00001eb314290	40.1758	0.912874	0.248275	3.67687	0.000236112	0.00756155
V3L4B	Zm00001eb189220	43.1116	0.913863	0.221777	4.12064	3.77816e-05	0.00180017
V3L4B	Zm00001eb300740	23.5735	0.915253	0.252447	3.62553	0.000288374	0.00873982
V3L4B	Zm00001eb176110	201.747	0.916054	0.166649	5.4969	3.86535e-08	5.71437e-06
V3L4D	Zm00001eb100720	554.255	0.91744	0.201975	4.54234	5.56333e-06	0.000592242
V3L4B	Zm00001eb312630	32.6336	0.917505	0.25596	3.58456	0.000337649	0.00980863
V3L4B	Zm00001eb301500	101.651	0.921803	0.268147	3.43768	0.000586718	0.0151118
V3L4B	Zm00001eb156250	179.987	0.924828	0.214709	4.30736	1.65217e-05	0.000905086
V3L4B	Zm00001eb320810	49.1971	0.926865	0.291253	3.18233	0.00146094	0.02885
V3L4D	Zm00001eb001970	134.377	0.92813	0.278729	3.32987	0.000868869	0.0247291
V3L4B	Zm00001eb292010	32.1253	0.929265	0.278488	3.33682	0.000847414	0.0193786
V3L4B	Zm00001eb121200	136.591	0.932428	0.188671	4.94209	7.72891e-07	7.15969e-05
V3L4B	Zm00001eb228160	65.5931	0.934127	0.206482	4.52401	6.0678e-06	0.000389784
V3L4B	Zm00001eb331730	29.4415	0.937576	0.246457	3.80422	0.000142249	0.00507487
V3L4B	Zm00001eb071830	41.8066	0.940753	0.228434	4.11827	3.81729e-05	0.00180685
V3L4D	Zm00001eb001760	58.3631	0.943449	0.258811	3.64532	0.000267055	0.0103802
V3L4D	Zm00001eb327200	502.661	0.943945	0.22382	4.21743	2.47099e-05	0.00178368
V3L4D	Zm00001eb283080	692.211	0.945212	0.304559	3.10354	0.00191221	0.0421207
V3L4B	Zm00001eb246640	43.2017	0.946461	0.239506	3.95172	7.75913e-05	0.00317786
V3L4D	Zm00001eb280490	15.5286	0.947943	0.305456	3.10337	0.00191333	0.0421207
V3L4B	Zm00001eb197290	18.1696	0.948029	0.272429	3.47991	0.000501582	0.0134486
V3L4B	Zm00001eb125350	262.78	0.948815	0.270795	3.50382	0.00045864	0.0125466
V3L4D	Zm00001eb259280	50.5827	0.950047	0.291929	3.25437	0.00113642	0.0294269
V3L4D	Zm00001eb085680	855.081	0.950212	0.286406	3.31771	0.000907572	0.025304
V3L4B	Zm00001eb198540	31.1234	0.950693	0.264336	3.59654	0.000322479	0.00948442
V3L4B	Zm00001eb254350	123.175	0.951024	0.248477	3.82741	0.0001295	0.00471353
V3L4B	Zm00001eb379920	290.634	0.95498	0.284048	3.36204	0.000773697	0.018211
V3L4B	Zm00001eb408140	37.1987	0.955395	0.195337	4.89101	1.00319e-06	8.91066e-05
V3L4B	Zm00001eb018720	41.6708	0.955542	0.280892	3.40181	0.000669416	0.0165128
V3L4B	Zm00001eb143060	70.6714	0.957164	0.188752	5.071	3.95723e-07	4.06728e-05
V3L4B	Zm00001eb291630	20.6906	0.957362	0.293984	3.25651	0.00112791	0.023926
V3L4D	Zm00001eb379950	131.559	0.95902	0.292733	3.27609	0.00105254	0.0278781
V3L4B	Zm00001eb126340	24.6047	0.959812	0.249194	3.85167	0.000117315	0.00439607
V3L4B	Zm00001eb052650	188.467	0.959942	0.177026	5.4226	5.87396e-08	8.17959e-06
V3L4B	Zm00001eb227100	91.5186	0.960423	0.183424	5.23609	1.64016e-07	1.94512e-05
V3L4B	Zm00001eb078570	33.9622	0.960561	0.255039	3.76633	0.000165663	0.00579526
V3L4B	Zm00001eb161050	96.6257	0.963657	0.147706	6.52414	6.83923e-11	1.91712e-08
V3L4D	Zm00001eb223240	32.7543	0.964569	0.275626	3.49956	0.000466032	0.0159206
V3L4D	Zm00001eb167080	86.6956	0.964863	0.20937	4.60841	4.05755e-06	0.000471975
V3L4D	Zm00001eb205100	10886.6	0.966795	0.253674	3.81118	0.000138306	0.00650719
V3L4D	Zm00001eb029470	103.806	0.967566	0.219094	4.41621	1.00447e-05	0.000932698
V3L4B	Zm00001eb147980	67.1494	0.967639	0.243011	3.98187	6.83745e-05	0.00288806
V3L4B	Zm00001eb313850	337.862	0.967724	0.141937	6.81799	9.23211e-12	3.01918e-09
V3L4D	Zm00001eb367300	37.3944	0.969677	0.248342	3.9046	9.43813e-05	0.00491202
V3L4B	Zm00001eb096970	116.879	0.969681	0.270614	3.58326	0.000339332	0.00984427
V3L4B	Zm00001eb330510	22.0092	0.97138	0.308694	3.14674	0.00165099	0.0317
V3L4B	Zm00001eb427040	180.481	0.973287	0.164773	5.90683	3.48757e-09	6.72104e-07
V3L4B	Zm00001eb020600	82.6757	0.974203	0.217579	4.47747	7.55341e-06	0.000479508
V3L4D	Zm00001eb301320	210.03	0.974625	0.194903	5.00057	5.71598e-07	0.000109529
V3L4D	Zm00001eb151430	65.5558	0.976247	0.26359	3.70365	0.00021252	0.0088703
V3L4B	Zm00001eb277280	135.043	0.977262	0.235471	4.15025	3.32115e-05	0.00162181
V3L4B	Zm00001eb051130	24.0697	0.978293	0.260219	3.7595	0.000170253	0.00589846
V3L4B	Zm00001eb309420	68.0395	0.978563	0.248122	3.94387	8.01764e-05	0.00327132
V3L4D	Zm00001eb308670	199.664	0.978624	0.221262	4.42292	9.73779e-06	0.000916309
V3L4B	Zm00001eb292320	31.5828	0.979464	0.271113	3.61275	0.000302961	0.00903193
V3L4B	Zm00001eb028430	28.497	0.979609	0.239338	4.09298	4.25856e-05	0.0019711
V3L4B	Zm00001eb315750	509.867	0.979629	0.175707	5.57535	2.47033e-08	3.8779e-06
V3L4B	Zm00001eb422170	33.1659	0.979931	0.221058	4.43291	9.29701e-06	0.000570076
V3L4D	Zm00001eb200260	33.2872	0.982026	0.278914	3.52089	0.000430104	0.0149353
V3L4D	Zm00001eb236370	38.9034	0.983959	0.294813	3.33757	0.000845155	0.0243031
V3L4D	Zm00001eb127770	716.674	0.984836	0.293466	3.35588	0.000791129	0.0233549
V3L4B	Zm00001eb183310	21.2376	0.985477	0.308245	3.19706	0.00138836	0.0277981
V3L4B	Zm00001eb040730	25.192	0.986127	0.253695	3.88706	0.000101466	0.00392482
V3L4B	Zm00001eb184920	63.7579	0.987623	0.192645	5.12665	2.94947e-07	3.19077e-05
V3L4D	Zm00001eb143640	120.526	0.988584	0.255691	3.86632	0.000110488	0.00544331
V3L4D	Zm00001eb315130	28.5581	0.994367	0.326994	3.04094	0.00235844	0.0489855
V3L4D	Zm00001eb113780	115.923	0.994369	0.327562	3.03567	0.00240004	0.0496935
V3L4D	Zm00001eb277260	193.495	0.996043	0.249856	3.98647	6.70634e-05	0.00383079
V3L4B	Zm00001eb044210	185.562	0.996888	0.210312	4.74004	2.1368e-06	0.000171781
V3L4B	Zm00001eb066100	62.3224	0.998518	0.191037	5.22684	1.72432e-07	2.02271e-05
V3L4B	Zm00001eb323410	219.406	0.99879	0.270545	3.69177	0.000222703	0.00720663
V3L4B	Zm00001eb432090	81.7192	0.999538	0.192697	5.18709	2.13601e-07	2.42651e-05
V3L4D	Zm00001eb361500	23.9792	1.00038	0.263097	3.80233	0.00014334	0.00669917
V3L4B	Zm00001eb107270	49.1698	1.00158	0.247712	4.04333	5.2697e-05	0.00235489
V3L4B	Zm00001eb221490	41.3632	1.00305	0.270167	3.71272	0.000205045	0.00679829
V3L4B	Zm00001eb076800	306.791	1.00396	0.159614	6.28994	3.17591e-10	7.61655e-08
V3L4B	Zm00001eb047060	41.8365	1.00452	0.189773	5.29325	1.20163e-07	1.49919e-05
V3L4B	Zm00001eb097650	39.2446	1.00555	0.223635	4.49639	6.91184e-06	0.000440074
V3L4D	Zm00001eb056450	82.2466	1.00589	0.275965	3.64498	0.000267412	0.0103802
V3L4B	Zm00001eb311620	276.456	1.00801	0.142909	7.05352	1.74449e-12	6.4919e-10
V3L4B	Zm00001eb283490	152.643	1.00824	0.213306	4.72673	2.28168e-06	0.000180395
V3L4B	Zm00001eb121780	1114.74	1.01056	0.216058	4.67728	2.9071e-06	0.000220939
V3L4D	Zm00001eb211160	1240.46	1.01103	0.235733	4.28887	1.79588e-05	0.00142306
V3L4B	Zm00001eb257430	44.8007	1.01186	0.272195	3.7174	0.000201281	0.00671476
V3L4B	Zm00001eb078790	94.4418	1.01468	0.193319	5.24872	1.53158e-07	1.83653e-05
V3L4B	Zm00001eb250370	55.5466	1.01603	0.197316	5.14926	2.61514e-07	2.90954e-05
V3L4D	Zm00001eb405310	38.3233	1.01606	0.292667	3.47171	0.000517155	0.0172751
V3L4B	Zm00001eb339120	26.2372	1.01619	0.261333	3.88849	0.000100871	0.00391582
V3L4D	Zm00001eb022500	192.456	1.01625	0.247787	4.10129	4.10852e-05	0.00262296
V3L4D	Zm00001eb421020	89.3058	1.01634	0.2925	3.47465	0.000511521	0.017217
V3L4D	Zm00001eb414540	36.9778	1.01722	0.3032	3.35493	0.000793848	0.0234024
V3L4B	Zm00001eb043230	31.3605	1.02538	0.249576	4.10848	3.98272e-05	0.00187287
V3L4D	Zm00001eb308540	148.269	1.02678	0.157761	6.50847	7.5921e-11	7.27392e-08
V3L4D	Zm00001eb198540	84.6413	1.02827	0.262621	3.91541	9.02512e-05	0.00476771
V3L4D	Zm00001eb413010	47.5323	1.02852	0.307765	3.34189	0.000832093	0.0241065
V3L4D	Zm00001eb425590	86.1549	1.0287	0.30351	3.38935	0.000700583	0.0213703
V3L4D	Zm00001eb042260	108.749	1.03281	0.265513	3.88988	0.000100295	0.00513113
V3L4B	Zm00001eb427810	63.8365	1.03345	0.277631	3.72237	0.000197359	0.00662067
V3L4B	Zm00001eb052250	56.6033	1.0335	0.241861	4.27313	1.92747e-05	0.00102977
V3L4B	Zm00001eb378250	536.515	1.03503	0.215798	4.7963	1.61625e-06	0.000134692
V3L4D	Zm00001eb344730	543.389	1.03853	0.239774	4.33129	1.4824e-05	0.00122055
V3L4D	Zm00001eb283490	416.828	1.03892	0.194596	5.33887	9.35263e-08	2.40408e-05
V3L4D	Zm00001eb282870	157.416	1.0391	0.293152	3.54457	0.000393248	0.0139543
V3L4B	Zm00001eb035860	293.06	1.03997	0.122114	8.51642	1.64556e-17	1.76547e-14
V3L4D	Zm00001eb099440	62.9326	1.04019	0.233116	4.4621	8.11621e-06	0.00079569
V3L4D	Zm00001eb337820	21.934	1.04134	0.30594	3.40374	0.000664695	0.0206644
V3L4D	Zm00001eb393130	23.3022	1.04219	0.323932	3.21732	0.00129396	0.0322554
V3L4D	Zm00001eb373560	14.2978	1.04231	0.336603	3.09654	0.00195792	0.0429622
V3L4B	Zm00001eb295010	76.923	1.043	0.304218	3.42846	0.000607015	0.0154685
V3L4B	Zm00001eb324720	659.138	1.04473	0.21463	4.86759	1.12968e-06	9.91182e-05
V3L4D	Zm00001eb003730	982.909	1.04634	0.144846	7.22378	5.05633e-13	1.33222e-09
V3L4D	Zm00001eb429920	55.0953	1.04682	0.274085	3.81931	0.000133827	0.00635317
V3L4B	Zm00001eb344070	144.649	1.04921	0.244301	4.29475	1.74891e-05	0.000948455
V3L4D	Zm00001eb415270	283.389	1.04931	0.171484	6.11898	9.41747e-10	5.08978e-07
V3L4B	Zm00001eb422400	59.8989	1.04941	0.187923	5.58426	2.34704e-08	3.72489e-06
V3L4B	Zm00001eb193690	49.3293	1.04947	0.206185	5.08994	3.58173e-07	3.75099e-05
V3L4D	Zm00001eb078870	1342.46	1.0508	0.270059	3.89101	9.98285e-05	0.00513085
V3L4B	Zm00001eb239430	26.7803	1.05089	0.313293	3.35434	0.000795544	0.0185033
V3L4D	Zm00001eb243700	27.5251	1.05491	0.259091	4.07159	4.66941e-05	0.0028611
V3L4B	Zm00001eb386390	106.196	1.05995	0.194237	5.457	4.84245e-08	6.92182e-06
V3L4B	Zm00001eb060030	39.5924	1.06432	0.331713	3.20855	0.00133407	0.0271538
V3L4B	Zm00001eb122680	12.8955	1.06438	0.344642	3.08835	0.00201271	0.0365675
V3L4B	Zm00001eb375640	332.232	1.06582	0.360559	2.95602	0.00311637	0.0492413
V3L4D	Zm00001eb205780	1010.38	1.0688	0.157802	6.77307	1.26082e-11	1.77171e-08
V3L4D	Zm00001eb244200	92.5995	1.06921	0.282043	3.79092	0.000150088	0.00695287
V3L4B	Zm00001eb204700	23.8367	1.0719	0.292982	3.65858	0.000253618	0.00799136
V3L4D	Zm00001eb146160	15.7593	1.0758	0.353233	3.04558	0.00232235	0.04837
V3L4B	Zm00001eb361330	176.857	1.07586	0.146939	7.32184	2.44589e-13	1.09984e-10
V3L4B	Zm00001eb384820	34.6732	1.07633	0.24927	4.31795	1.57487e-05	0.000867141
V3L4D	Zm00001eb158100	55.9836	1.07642	0.354523	3.03626	0.00239536	0.0496454
V3L4D	Zm00001eb172520	245.129	1.08155	0.173298	6.24095	4.34913e-10	2.86472e-07
V3L4B	Zm00001eb234690	46.622	1.08324	0.342013	3.16724	0.00153893	0.0300613
V3L4D	Zm00001eb323410	656.204	1.08367	0.289151	3.74776	0.00017842	0.00783487
V3L4D	Zm00001eb141310	48.8119	1.0848	0.264295	4.10453	4.05139e-05	0.00260988
V3L4B	Zm00001eb355980	34.0787	1.08516	0.276124	3.92997	8.49581e-05	0.00340211
V3L4D	Zm00001eb204430	50.4821	1.08918	0.305218	3.56853	0.000358995	0.0130015
V3L4B	Zm00001eb273340	15.5376	1.08921	0.303395	3.59007	0.000330593	0.00965982
V3L4B	Zm00001eb177060	15.7685	1.08961	0.341494	3.19071	0.00141925	0.0282072
V3L4B	Zm00001eb339970	110.211	1.08965	0.256853	4.24233	2.21209e-05	0.00116142
V3L4D	Zm00001eb392440	136.16	1.09014	0.31549	3.4554	0.000549473	0.0178839
V3L4D	Zm00001eb129570	26.9649	1.09152	0.289935	3.76469	0.000166757	0.00744683
V3L4B	Zm00001eb395440	14.5584	1.09266	0.369418	2.95779	0.00309849	0.0490964
V3L4B	Zm00001eb183190	17.6118	1.09314	0.316721	3.45144	0.000557606	0.014587
V3L4B	Zm00001eb228000	21.5614	1.09332	0.260198	4.20187	2.6472e-05	0.00134125
V3L4B	Zm00001eb022980	516.311	1.09342	0.233473	4.68329	2.823e-06	0.000215306
V3L4B	Zm00001eb043850	23.2501	1.09521	0.324913	3.37079	0.000749532	0.0177779
V3L4B	Zm00001eb120590	34.1276	1.09578	0.281669	3.89032	0.000100112	0.00389358
V3L4B	Zm00001eb386870	78.8633	1.09601	0.326982	3.35189	0.000802622	0.0186081
V3L4D	Zm00001eb087380	142.465	1.09631	0.296208	3.70114	0.000214629	0.00888358
V3L4D	Zm00001eb368620	14.1737	1.09729	0.347347	3.15905	0.00158285	0.037174
V3L4D	Zm00001eb345750	22.4463	1.09738	0.322836	3.3992	0.00067584	0.0208488
V3L4B	Zm00001eb251960	223.046	1.09907	0.281729	3.90116	9.57327e-05	0.00377061
V3L4D	Zm00001eb149500	60.0835	1.10055	0.348892	3.15441	0.00160822	0.0375649
V3L4B	Zm00001eb136330	29.1289	1.10225	0.287912	3.82842	0.000128966	0.00471353
V3L4B	Zm00001eb058150	34.5169	1.10233	0.303691	3.62977	0.000283672	0.00866022
V3L4B	Zm00001eb329180	65.238	1.10278	0.324587	3.39748	0.000680103	0.0166621
V3L4B	Zm00001eb434550	30.1185	1.10536	0.357707	3.09012	0.00200075	0.036381
V3L4D	Zm00001eb153990	12.4213	1.10681	0.362429	3.05388	0.00225906	0.0476164
V3L4B	Zm00001eb223950	49.7854	1.1088	0.243735	4.54921	5.3847e-06	0.000350071
V3L4D	Zm00001eb047280	1165.82	1.11264	0.204734	5.43456	5.49313e-08	1.71994e-05
V3L4B	Zm00001eb323420	19.8404	1.11283	0.27795	4.00369	6.23609e-05	0.00271919
V3L4B	Zm00001eb076410	124.795	1.1134	0.149626	7.44121	9.97685e-14	4.8941e-11
V3L4B	Zm00001eb139570	48.6791	1.11557	0.2399	4.65015	3.31693e-06	0.000244344
V3L4D	Zm00001eb207660	220.454	1.11664	0.256444	4.35432	1.33484e-05	0.00111649
V3L4D	Zm00001eb223950	51.786	1.11784	0.230621	4.84709	1.25286e-06	0.000198525
V3L4B	Zm00001eb125990	10.0556	1.1195	0.370117	3.02473	0.00248859	0.0422942
V3L4D	Zm00001eb250150	79.7454	1.12124	0.26112	4.29395	1.75522e-05	0.00140672
V3L4D	Zm00001eb116200	43.0009	1.12176	0.25576	4.38598	1.15462e-05	0.00102257
V3L4B	Zm00001eb033790	508.151	1.12313	0.203279	5.52508	3.29332e-08	5.00584e-06
V3L4B	Zm00001eb176160	20.0076	1.12566	0.333476	3.37553	0.00073673	0.0175708
V3L4B	Zm00001eb210780	57.7769	1.12928	0.227533	4.96315	6.93586e-07	6.53727e-05
V3L4D	Zm00001eb286540	321.551	1.13322	0.181327	6.24958	4.11569e-10	2.80211e-07
V3L4B	Zm00001eb147650	87.4489	1.13373	0.337493	3.35926	0.000781512	0.018315
V3L4B	Zm00001eb275140	37.1568	1.13728	0.256034	4.44191	8.91632e-06	0.000553017
V3L4B	Zm00001eb036780	19.5316	1.13775	0.316396	3.59596	0.000323194	0.00948442
V3L4B	Zm00001eb144930	905.584	1.13877	0.378922	3.00528	0.00265338	0.0442244
V3L4D	Zm00001eb065600	23.1072	1.13892	0.305737	3.72517	0.000195182	0.00829628
V3L4D	Zm00001eb104090	41.8026	1.13934	0.246868	4.61518	3.92749e-06	0.000469939
V3L4B	Zm00001eb322740	86.5662	1.13935	0.307003	3.71119	0.000206288	0.006813
V3L4D	Zm00001eb389160	14.7755	1.14054	0.366384	3.11296	0.0018522	0.0412598
V3L4B	Zm00001eb091230	131.684	1.14225	0.251037	4.55015	5.36072e-06	0.000349564
V3L4B	Zm00001eb313050	54.9968	1.1435	0.362188	3.15719	0.001593	0.0308648
V3L4B	Zm00001eb347850	1338.87	1.14407	0.214464	5.33456	9.57775e-08	1.26826e-05
V3L4B	Zm00001eb007650	424.915	1.14702	0.216167	5.30618	1.11949e-07	1.42136e-05
V3L4D	Zm00001eb087150	47.5237	1.14824	0.365865	3.13844	0.0016985	0.0388058
V3L4D	Zm00001eb138050	13.8597	1.14839	0.340297	3.37466	0.000739062	0.0221278
V3L4D	Zm00001eb221490	32.4554	1.14938	0.314645	3.65296	0.000259236	0.0102667
V3L4B	Zm00001eb355990	563.875	1.14982	0.357126	3.21965	0.00128346	0.026391
V3L4B	Zm00001eb047820	18.7803	1.14998	0.280595	4.09835	4.16108e-05	0.0019398
V3L4B	Zm00001eb211410	144.126	1.15355	0.281089	4.10387	4.06293e-05	0.0019064
V3L4B	Zm00001eb285500	31.9538	1.1544	0.20641	5.59275	2.23497e-08	3.57331e-06
V3L4B	Zm00001eb127770	348.843	1.15709	0.190656	6.06903	1.28689e-09	2.77762e-07
V3L4D	Zm00001eb072480	13.5124	1.15754	0.355282	3.25809	0.00112164	0.0291157
V3L4B	Zm00001eb175540	36.7446	1.15868	0.312228	3.71101	0.000206435	0.006813
V3L4D	Zm00001eb130410	32.0554	1.15954	0.250916	4.62121	3.8151e-06	0.000467528
V3L4B	Zm00001eb260800	40.9862	1.1605	0.29265	3.96549	7.32458e-05	0.00302862
V3L4D	Zm00001eb377880	60.576	1.16877	0.3666	3.18814	0.0014319	0.0346914
V3L4D	Zm00001eb332230	13.1443	1.16993	0.378036	3.09477	0.00196966	0.0431117
V3L4B	Zm00001eb224610	66.8451	1.17394	0.209437	5.60521	2.08001e-08	3.37556e-06
V3L4D	Zm00001eb294500	23.8561	1.17473	0.31527	3.7261	0.000194468	0.00829628
V3L4B	Zm00001eb258060	15.2434	1.17533	0.336983	3.48781	0.000487001	0.0130902
V3L4B	Zm00001eb122300	191.3	1.17825	0.27889	4.2248	2.39151e-05	0.00123489
V3L4B	Zm00001eb104880	37.1575	1.18375	0.248702	4.75973	1.93853e-06	0.000157891
V3L4D	Zm00001eb328760	47.889	1.18517	0.282855	4.19001	2.78939e-05	0.00193809
V3L4D	Zm00001eb217590	102.188	1.18567	0.242955	4.88023	1.05965e-06	0.000174494
V3L4D	Zm00001eb167720	94.6427	1.18818	0.352942	3.36651	0.000761251	0.0226314
V3L4B	Zm00001eb348520	495.634	1.18872	0.250834	4.73907	2.147e-06	0.000171781
V3L4D	Zm00001eb110880	49.4356	1.1954	0.363272	3.29063	0.000999621	0.0269093
V3L4D	Zm00001eb244810	24.318	1.19548	0.316668	3.77519	0.000159883	0.00727865
V3L4D	Zm00001eb407030	42.9433	1.19568	0.259038	4.61587	3.91461e-06	0.000469939
V3L4B	Zm00001eb025780	83.3786	1.19581	0.155692	7.68064	1.58291e-14	8.5414e-12
V3L4D	Zm00001eb146930	103.549	1.19651	0.359556	3.32774	0.000875543	0.0248047
V3L4B	Zm00001eb327420	50.1295	1.19739	0.227118	5.27209	1.34878e-07	1.6541e-05
V3L4B	Zm00001eb284090	34.9132	1.19788	0.359664	3.33055	0.000866753	0.0196719
V3L4D	Zm00001eb389820	262.946	1.20021	0.28264	4.24643	2.17206e-05	0.00162786
V3L4B	Zm00001eb250560	24.8933	1.20182	0.276278	4.35005	1.36105e-05	0.000783387
V3L4D	Zm00001eb015320	133.157	1.20385	0.347379	3.46552	0.000529203	0.0174562
V3L4D	Zm00001eb322210	38.7974	1.20504	0.269031	4.4792	7.49248e-06	0.000752072
V3L4D	Zm00001eb337450	93.0205	1.20515	0.375531	3.20919	0.0013311	0.0329495
V3L4B	Zm00001eb421720	13.2888	1.2073	0.332246	3.63375	0.00027933	0.00856399
V3L4B	Zm00001eb140430	30.8091	1.20887	0.276127	4.37795	1.19799e-05	0.000710371
V3L4B	Zm00001eb052550	24.1338	1.21208	0.273959	4.4243	9.67575e-06	0.000591619
V3L4D	Zm00001eb375580	53.7241	1.21595	0.273646	4.44353	8.84959e-06	0.00085565
V3L4B	Zm00001eb256560	40.7869	1.21673	0.258219	4.712	2.45294e-06	0.000192525
V3L4B	Zm00001eb323060	10.4698	1.21882	0.381003	3.19897	0.0013792	0.0277308
V3L4B	Zm00001eb145080	10.9957	1.22363	0.372165	3.28786	0.00100953	0.0218772
V3L4B	Zm00001eb107200	15.3925	1.23064	0.390435	3.15198	0.00162166	0.0312238
V3L4D	Zm00001eb020600	24.6402	1.23186	0.294465	4.18337	2.87214e-05	0.00198488
V3L4D	Zm00001eb264410	86.9766	1.2327	0.328073	3.75741	0.000171684	0.00760241
V3L4D	Zm00001eb026800	33.5695	1.23279	0.345656	3.56654	0.000361727	0.013078
V3L4B	Zm00001eb333530	238.654	1.23465	0.377888	3.26725	0.00108599	0.023231
V3L4D	Zm00001eb379910	11.3339	1.23623	0.370728	3.33461	0.000854198	0.0244303
V3L4D	Zm00001eb314340	13.2012	1.23695	0.37686	3.28225	0.00102981	0.0276513
V3L4B	Zm00001eb201740	1054.88	1.23726	0.264576	4.67641	2.91939e-06	0.000221095
V3L4D	Zm00001eb046850	212.106	1.23771	0.353306	3.50323	0.000459645	0.0157535
V3L4D	Zm00001eb306140	25.5897	1.24098	0.352008	3.52542	0.000422809	0.0148039
V3L4D	Zm00001eb283530	94.8324	1.24106	0.385762	3.21717	0.00129462	0.0322554
V3L4B	Zm00001eb207400	18.1951	1.24248	0.398318	3.11932	0.0018127	0.0338454
V3L4B	Zm00001eb173250	12.3213	1.24341	0.332516	3.73939	0.000184467	0.00630989
V3L4B	Zm00001eb227830	13.2684	1.24573	0.35162	3.54283	0.000395855	0.0111981
V3L4D	Zm00001eb430170	40.1022	1.24761	0.303098	4.11621	3.85153e-05	0.00252905
V3L4B	Zm00001eb043900	17.0065	1.24835	0.402057	3.10491	0.00190339	0.0350536
V3L4D	Zm00001eb319390	16.4976	1.25227	0.32628	3.83802	0.000124028	0.00596863
V3L4D	Zm00001eb103490	267.017	1.25235	0.354316	3.53455	0.000408477	0.0143978
V3L4B	Zm00001eb031560	63.6727	1.2525	0.27424	4.56717	4.94351e-06	0.000333246
V3L4B	Zm00001eb380790	6.91088	1.25534	0.420978	2.98195	0.00286418	0.0463769
V3L4B	Zm00001eb076740	75.6175	1.25586	0.247701	5.07006	3.97698e-07	4.06821e-05
V3L4D	Zm00001eb201240	17.2656	1.25705	0.374083	3.36035	0.000778424	0.0230768
V3L4B	Zm00001eb316180	50.033	1.25861	0.262365	4.79716	1.60928e-06	0.00013463
V3L4D	Zm00001eb066100	75.3771	1.26094	0.201098	6.2703	3.60344e-10	2.61908e-07
V3L4D	Zm00001eb322740	66.6828	1.26481	0.218379	5.7918	6.96367e-09	3.12298e-06
V3L4D	Zm00001eb238210	18.3692	1.26503	0.399084	3.16984	0.00152521	0.0363257
[truncated: 395 more rows]

## Sheet: ST2
Supplementary Table S2. GO term enrichment analysis B104 WT vs Vgt1-IR DEGs
ontology	ID	Description	GeneRatio	BgRatio	pvalue	p.adjust	qvalue	geneID	Count	richFactor	FoldEnrich
BP	GO:0009867	jasmonic acid mediated signaling pathway	88/2056	499/39756	4.25336e-24	5.87389e-21	4.91599e-21	Zm00001eb012010/Zm00001eb020600/Zm00001eb022980/Zm00001eb030890/Zm00001eb041390/Zm00001eb047200/Zm00001eb054480/Zm00001eb059920/Zm00001eb060890/Zm00001eb064680/Zm00001eb107190/Zm00001eb121780/Zm00001eb161780/Zm00001eb176160/Zm00001eb187630/Zm00001eb193360/Zm00001eb194060/Zm00001eb196960/Zm00001eb206730/Zm00001eb209760/Zm00001eb216610/Zm00001eb221780/Zm00001eb224170/Zm00001eb234120/Zm00001eb238370…	88	0.176353	3.41006
BP	GO:0031348	negative regulation of defense response	67/2056	415/39756	1.24488e-16	8.59588e-14	7.19409e-14	Zm00001eb012010/Zm00001eb013610/Zm00001eb020600/Zm00001eb030390/Zm00001eb030890/Zm00001eb035970/Zm00001eb059920/Zm00001eb060890/Zm00001eb064680/Zm00001eb107190/Zm00001eb119690/Zm00001eb121780/Zm00001eb134970/Zm00001eb161780/Zm00001eb173250/Zm00001eb187630/Zm00001eb206730/Zm00001eb209350/Zm00001eb209760/Zm00001eb234120/Zm00001eb238370/Zm00001eb248270/Zm00001eb253650/Zm00001eb259370/Zm00001eb275080…	67	0.161446	3.12181
BP	GO:0030968	endoplasmic reticulum unfolded protein response	60/2056	354/39756	4.90198e-16	2.25655e-13	1.88855e-13	Zm00001eb007650/Zm00001eb012010/Zm00001eb020600/Zm00001eb021750/Zm00001eb028430/Zm00001eb031210/Zm00001eb037080/Zm00001eb047200/Zm00001eb064680/Zm00001eb107190/Zm00001eb115230/Zm00001eb125460/Zm00001eb139480/Zm00001eb187630/Zm00001eb194060/Zm00001eb206730/Zm00001eb215460/Zm00001eb217500/Zm00001eb224170/Zm00001eb229930/Zm00001eb234120/Zm00001eb235510/Zm00001eb275080/Zm00001eb291630/Zm00001eb303740…	60	0.169492	3.27739
BP	GO:0009862	systemic acquired resistance, salicylic acid mediated signaling pathway	58/2056	366/39756	3.1537e-14	1.08882e-11	9.11255e-12	Zm00001eb012010/Zm00001eb013520/Zm00001eb013610/Zm00001eb020600/Zm00001eb030890/Zm00001eb035970/Zm00001eb059920/Zm00001eb060890/Zm00001eb064680/Zm00001eb107190/Zm00001eb161780/Zm00001eb173250/Zm00001eb187630/Zm00001eb193360/Zm00001eb195460/Zm00001eb206730/Zm00001eb209760/Zm00001eb234120/Zm00001eb238370/Zm00001eb248270/Zm00001eb253650/Zm00001eb259370/Zm00001eb275080/Zm00001eb277540/Zm00001eb280600…	58	0.15847	3.06427
BP	GO:0006984	ER-nucleus signaling pathway	53/2056	321/39756	7.39157e-14	2.04155e-11	1.70862e-11	Zm00001eb007650/Zm00001eb012010/Zm00001eb020600/Zm00001eb021750/Zm00001eb028430/Zm00001eb031210/Zm00001eb037080/Zm00001eb047200/Zm00001eb064680/Zm00001eb107190/Zm00001eb125460/Zm00001eb139480/Zm00001eb194060/Zm00001eb206730/Zm00001eb217500/Zm00001eb224170/Zm00001eb235510/Zm00001eb275080/Zm00001eb291630/Zm00001eb303740/Zm00001eb309420/Zm00001eb310520/Zm00001eb311620/Zm00001eb314620/Zm00001eb324700…	53	0.165109	3.19264
BP	GO:0009723	response to ethylene	59/2056	426/39756	6.67766e-12	1.44413e-09	1.20862e-09	Zm00001eb054480/Zm00001eb075760/Zm00001eb095690/Zm00001eb107190/Zm00001eb110020/Zm00001eb161780/Zm00001eb176160/Zm00001eb187630/Zm00001eb196960/Zm00001eb214230/Zm00001eb216610/Zm00001eb224170/Zm00001eb228670/Zm00001eb234690/Zm00001eb260730/Zm00001eb264880/Zm00001eb268840/Zm00001eb275490/Zm00001eb276590/Zm00001eb277420/Zm00001eb293660/Zm00001eb294260/Zm00001eb310520/Zm00001eb314770/Zm00001eb327450…	59	0.138498	2.67807
BP	GO:0042538	hyperosmotic salinity response	48/2056	306/39756	7.31998e-12	1.44413e-09	1.20862e-09	Zm00001eb054480/Zm00001eb058370/Zm00001eb068530/Zm00001eb074930/Zm00001eb107190/Zm00001eb161780/Zm00001eb176160/Zm00001eb187630/Zm00001eb196960/Zm00001eb214230/Zm00001eb216610/Zm00001eb221780/Zm00001eb260730/Zm00001eb264880/Zm00001eb312910/Zm00001eb327450/Zm00001eb328410/Zm00001eb339810/Zm00001eb344400/Zm00001eb356420/Zm00001eb367840/Zm00001eb375580/Zm00001eb384820/Zm00001eb397610/Zm00001eb406600…	48	0.156863	3.03319
BP	GO:0009695	jasmonic acid biosynthetic process	39/2056	228/39756	4.68456e-11	8.08672e-09	6.76796e-09	Zm00001eb022980/Zm00001eb031560/Zm00001eb035010/Zm00001eb054040/Zm00001eb058370/Zm00001eb059460/Zm00001eb075270/Zm00001eb081380/Zm00001eb089010/Zm00001eb154820/Zm00001eb176160/Zm00001eb186190/Zm00001eb196960/Zm00001eb206730/Zm00001eb209760/Zm00001eb215460/Zm00001eb221780/Zm00001eb234120/Zm00001eb258950/Zm00001eb264880/Zm00001eb275080/Zm00001eb327450/Zm00001eb344070/Zm00001eb349390/Zm00001eb390330…	39	0.171053	3.30757
BP	GO:0009620	response to fungus	34/2056	189/39756	1.99424e-10	3.06005e-08	2.56102e-08	Zm00001eb013910/Zm00001eb022980/Zm00001eb035010/Zm00001eb058370/Zm00001eb074930/Zm00001eb075270/Zm00001eb081380/Zm00001eb089010/Zm00001eb099980/Zm00001eb119400/Zm00001eb154820/Zm00001eb186190/Zm00001eb196960/Zm00001eb215460/Zm00001eb313850/Zm00001eb331450/Zm00001eb339810/Zm00001eb349390/Zm00001eb357070/Zm00001eb390330/Zm00001eb406600/Zm00001eb406670/Zm00001eb418140/Zm00001eb419490/Zm00001eb429870…	34	0.179894	3.47854
BP	GO:0009753	response to jasmonic acid	50/2056	365/39756	3.87452e-10	5.35072e-08	4.47814e-08	Zm00001eb006000/Zm00001eb013480/Zm00001eb035010/Zm00001eb048770/Zm00001eb048780/Zm00001eb054040/Zm00001eb054050/Zm00001eb058370/Zm00001eb065440/Zm00001eb075270/Zm00001eb081380/Zm00001eb089010/Zm00001eb095690/Zm00001eb103730/Zm00001eb119690/Zm00001eb122410/Zm00001eb144930/Zm00001eb144960/Zm00001eb154820/Zm00001eb177060/Zm00001eb183630/Zm00001eb186190/Zm00001eb214230/Zm00001eb215120/Zm00001eb215460…	50	0.136986	2.64885
BP	GO:0043069	negative regulation of programmed cell death	48/2056	354/39756	1.2171e-09	1.52801e-07	1.27883e-07	Zm00001eb007650/Zm00001eb012010/Zm00001eb020600/Zm00001eb035680/Zm00001eb037080/Zm00001eb052250/Zm00001eb064680/Zm00001eb107190/Zm00001eb134290/Zm00001eb161780/Zm00001eb173250/Zm00001eb187630/Zm00001eb197810/Zm00001eb206730/Zm00001eb234120/Zm00001eb249800/Zm00001eb275080/Zm00001eb277420/Zm00001eb291630/Zm00001eb293660/Zm00001eb310520/Zm00001eb323060/Zm00001eb324700/Zm00001eb327450/Zm00001eb328410…	48	0.135593	2.62191
BP	GO:0009646	response to absence of light	16/2056	51/39756	3.15527e-09	3.63119e-07	3.03902e-07	Zm00001eb060520/Zm00001eb110880/Zm00001eb206730/Zm00001eb234120/Zm00001eb275080/Zm00001eb281700/Zm00001eb394600/Zm00001eb400880/Zm00001eb125050/Zm00001eb130640/Zm00001eb141120/Zm00001eb142200/Zm00001eb147510/Zm00001eb167360/Zm00001eb367110/Zm00001eb391130	16	0.313725	6.06638
BP	GO:0010310	regulation of hydrogen peroxide metabolic process	36/2056	235/39756	5.58982e-09	5.9381e-07	4.96973e-07	Zm00001eb013520/Zm00001eb020600/Zm00001eb030890/Zm00001eb059920/Zm00001eb060890/Zm00001eb161780/Zm00001eb173250/Zm00001eb193360/Zm00001eb206730/Zm00001eb209760/Zm00001eb234120/Zm00001eb238370/Zm00001eb248270/Zm00001eb253650/Zm00001eb259370/Zm00001eb275080/Zm00001eb277540/Zm00001eb280600/Zm00001eb297430/Zm00001eb324700/Zm00001eb397190/Zm00001eb014980/Zm00001eb033130/Zm00001eb105790/Zm00001eb118900…	36	0.153191	2.9622
BP	GO:0009873	ethylene-activated signaling pathway	45/2056	341/39756	9.22566e-09	9.10045e-07	7.61637e-07	Zm00001eb007000/Zm00001eb013480/Zm00001eb047200/Zm00001eb058370/Zm00001eb068530/Zm00001eb074730/Zm00001eb074930/Zm00001eb111680/Zm00001eb124740/Zm00001eb150840/Zm00001eb173250/Zm00001eb177060/Zm00001eb205780/Zm00001eb206730/Zm00001eb221780/Zm00001eb234120/Zm00001eb249440/Zm00001eb253970/Zm00001eb275080/Zm00001eb288320/Zm00001eb352580/Zm00001eb354200/Zm00001eb356420/Zm00001eb360750/Zm00001eb367310…	45	0.131965	2.55175
BP	GO:0002679	respiratory burst involved in defense response	35/2056	237/39756	2.35608e-08	2.16916e-06	1.81542e-06	Zm00001eb037080/Zm00001eb054960/Zm00001eb058370/Zm00001eb068530/Zm00001eb074930/Zm00001eb150840/Zm00001eb206730/Zm00001eb214230/Zm00001eb221780/Zm00001eb234120/Zm00001eb246640/Zm00001eb275080/Zm00001eb277420/Zm00001eb293660/Zm00001eb375580/Zm00001eb399900/Zm00001eb426670/Zm00001eb429870/Zm00001eb432090/Zm00001eb012180/Zm00001eb080550/Zm00001eb086280/Zm00001eb100800/Zm00001eb111590/Zm00001eb130410…	35	0.147679	2.85561
BP	GO:2000762	regulation of phenylpropanoid metabolic process	36/2056	253/39756	3.97018e-08	3.42676e-06	2.86793e-06	Zm00001eb007650/Zm00001eb013610/Zm00001eb030390/Zm00001eb033030/Zm00001eb035970/Zm00001eb066570/Zm00001eb107190/Zm00001eb114130/Zm00001eb124740/Zm00001eb134970/Zm00001eb167530/Zm00001eb180060/Zm00001eb195460/Zm00001eb216090/Zm00001eb235510/Zm00001eb253970/Zm00001eb264210/Zm00001eb277540/Zm00001eb291630/Zm00001eb358080/Zm00001eb360750/Zm00001eb379190/Zm00001eb390330/Zm00001eb432370/Zm00001eb433500…	36	0.142292	2.75145
BP	GO:0009963	positive regulation of flavonoid biosynthetic process	31/2056	205/39756	8.42721e-08	6.49892e-06	5.43909e-06	Zm00001eb007650/Zm00001eb013610/Zm00001eb030390/Zm00001eb035970/Zm00001eb066570/Zm00001eb107190/Zm00001eb114130/Zm00001eb124740/Zm00001eb134970/Zm00001eb167530/Zm00001eb180060/Zm00001eb195460/Zm00001eb235510/Zm00001eb264210/Zm00001eb277540/Zm00001eb291630/Zm00001eb358080/Zm00001eb360750/Zm00001eb379190/Zm00001eb390330/Zm00001eb432370/Zm00001eb433500/Zm00001eb016800/Zm00001eb024330/Zm00001eb124150…	31	0.15122	2.92407
BP	GO:1900378	positive regulation of secondary metabolite biosynthetic process	29/2056	184/39756	8.74356e-08	6.49892e-06	5.43909e-06	Zm00001eb007650/Zm00001eb013610/Zm00001eb030390/Zm00001eb035970/Zm00001eb066570/Zm00001eb107190/Zm00001eb114130/Zm00001eb124740/Zm00001eb134970/Zm00001eb167530/Zm00001eb180060/Zm00001eb195460/Zm00001eb264210/Zm00001eb277540/Zm00001eb291630/Zm00001eb358080/Zm00001eb360750/Zm00001eb379190/Zm00001eb390330/Zm00001eb432370/Zm00001eb433500/Zm00001eb016800/Zm00001eb024330/Zm00001eb124150/Zm00001eb124190…	29	0.157609	3.04761
BP	GO:0007568	aging	41/2056	320/39756	9.41191e-08	6.49892e-06	5.43909e-06	Zm00001eb013910/Zm00001eb033030/Zm00001eb041390/Zm00001eb074930/Zm00001eb084590/Zm00001eb088500/Zm00001eb141210/Zm00001eb178700/Zm00001eb193360/Zm00001eb195460/Zm00001eb218250/Zm00001eb226450/Zm00001eb241930/Zm00001eb253970/Zm00001eb284250/Zm00001eb303740/Zm00001eb313460/Zm00001eb331450/Zm00001eb339120/Zm00001eb339130/Zm00001eb339150/Zm00001eb339810/Zm00001eb394380/Zm00001eb406420/Zm00001eb418140…	41	0.128125	2.4775
BP	GO:0009719	response to endogenous stimulus	41/2056	320/39756	9.41191e-08	6.49892e-06	5.43909e-06	Zm00001eb007650/Zm00001eb013950/Zm00001eb044210/Zm00001eb047280/Zm00001eb054680/Zm00001eb072750/Zm00001eb173840/Zm00001eb181650/Zm00001eb190130/Zm00001eb227830/Zm00001eb228180/Zm00001eb239430/Zm00001eb250560/Zm00001eb290550/Zm00001eb291630/Zm00001eb341260/Zm00001eb379920/Zm00001eb388620/Zm00001eb410890/Zm00001eb422170/Zm00001eb002660/Zm00001eb022240/Zm00001eb058130/Zm00001eb103100/Zm00001eb103110…	41	0.128125	2.4775
BP	GO:0010218	response to far red light	30/2056	197/39756	1.15498e-07	7.59534e-06	6.35671e-06	Zm00001eb002270/Zm00001eb049640/Zm00001eb054480/Zm00001eb073350/Zm00001eb154420/Zm00001eb171230/Zm00001eb197410/Zm00001eb216610/Zm00001eb219370/Zm00001eb229250/Zm00001eb229880/Zm00001eb233170/Zm00001eb233790/Zm00001eb235510/Zm00001eb343900/Zm00001eb344070/Zm00001eb344140/Zm00001eb344400/Zm00001eb354200/Zm00001eb357740/Zm00001eb367310/Zm00001eb009550/Zm00001eb066060/Zm00001eb073810/Zm00001eb147720…	30	0.152284	2.94466
BP	GO:0016132	brassinosteroid biosynthetic process	29/2056	190/39756	1.77369e-07	1.11339e-05	9.31823e-06	Zm00001eb000970/Zm00001eb009510/Zm00001eb013120/Zm00001eb027940/Zm00001eb054960/Zm00001eb138800/Zm00001eb143520/Zm00001eb149650/Zm00001eb157310/Zm00001eb199320/Zm00001eb203300/Zm00001eb277540/Zm00001eb282320/Zm00001eb284090/Zm00001eb315990/Zm00001eb319710/Zm00001eb344070/Zm00001eb370960/Zm00001eb395310/Zm00001eb397150/Zm00001eb399900/Zm00001eb418140/Zm00001eb002850/Zm00001eb011910/Zm00001eb080550…	29	0.152632	2.95137
BP	GO:0009644	response to high light intensity	42/2056	345/39756	2.73436e-07	1.6418e-05	1.37406e-05	Zm00001eb002270/Zm00001eb037640/Zm00001eb049640/Zm00001eb058370/Zm00001eb084590/Zm00001eb110880/Zm00001eb112040/Zm00001eb136490/Zm00001eb154070/Zm00001eb171230/Zm00001eb191190/Zm00001eb208810/Zm00001eb218280/Zm00001eb228120/Zm00001eb228160/Zm00001eb229930/Zm00001eb233170/Zm00001eb233790/Zm00001eb248730/Zm00001eb272290/Zm00001eb314040/Zm00001eb314620/Zm00001eb322740/Zm00001eb324180/Zm00001eb343630…	42	0.121739	2.35402
BP	GO:0010114	response to red light	26/2056	167/39756	5.07986e-07	2.92304e-05	2.44635e-05	Zm00001eb002270/Zm00001eb049640/Zm00001eb066570/Zm00001eb149460/Zm00001eb152710/Zm00001eb154420/Zm00001eb171230/Zm00001eb197410/Zm00001eb219370/Zm00001eb229250/Zm00001eb229880/Zm00001eb233170/Zm00001eb235510/Zm00001eb251960/Zm00001eb320670/Zm00001eb343900/Zm00001eb344070/Zm00001eb344140/Zm00001eb357740/Zm00001eb414270/Zm00001eb433500/Zm00001eb066060/Zm00001eb113780/Zm00001eb319590/Zm00001eb336820…	26	0.155689	3.01048
BP	GO:0010029	regulation of seed germination	20/2056	107/39756	5.39207e-07	2.97858e-05	2.49284e-05	Zm00001eb013780/Zm00001eb051510/Zm00001eb066570/Zm00001eb076740/Zm00001eb098580/Zm00001eb187010/Zm00001eb216090/Zm00001eb220990/Zm00001eb253970/Zm00001eb275140/Zm00001eb350630/Zm00001eb352370/Zm00001eb356420/Zm00001eb367840/Zm00001eb427040/Zm00001eb433500/Zm00001eb185590/Zm00001eb204180/Zm00001eb295700/Zm00001eb396710	20	0.186916	3.61431
BP	GO:0009863	salicylic acid mediated signaling pathway	31/2056	225/39756	6.91379e-07	3.67228e-05	3.07342e-05	Zm00001eb022980/Zm00001eb044970/Zm00001eb047200/Zm00001eb054480/Zm00001eb111680/Zm00001eb121780/Zm00001eb194060/Zm00001eb209350/Zm00001eb216610/Zm00001eb224170/Zm00001eb249800/Zm00001eb253970/Zm00001eb264880/Zm00001eb323060/Zm00001eb344400/Zm00001eb359850/Zm00001eb390330/Zm00001eb395480/Zm00001eb426060/Zm00001eb429530/Zm00001eb024330/Zm00001eb087380/Zm00001eb111590/Zm00001eb112210/Zm00001eb141310…	31	0.137778	2.66415
BP	GO:0019722	calcium-mediated signaling	21/2056	126/39756	2.01028e-06	0.000102822	8.6054e-05	Zm00001eb030890/Zm00001eb056900/Zm00001eb110020/Zm00001eb119400/Zm00001eb131590/Zm00001eb137580/Zm00001eb235510/Zm00001eb281700/Zm00001eb331200/Zm00001eb341250/Zm00001eb370720/Zm00001eb403620/Zm00001eb001940/Zm00001eb015210/Zm00001eb125050/Zm00001eb141120/Zm00001eb169130/Zm00001eb276580/Zm00001eb324690/Zm00001eb336820/Zm00001eb350460	21	0.166667	3.22276
BP	GO:0009697	salicylic acid biosynthetic process	32/2056	250/39756	2.35443e-06	0.000116124	9.71868e-05	Zm00001eb007650/Zm00001eb012010/Zm00001eb030390/Zm00001eb037080/Zm00001eb060890/Zm00001eb121780/Zm00001eb134970/Zm00001eb161780/Zm00001eb193360/Zm00001eb206730/Zm00001eb209350/Zm00001eb209760/Zm00001eb211440/Zm00001eb234120/Zm00001eb238370/Zm00001eb249800/Zm00001eb275080/Zm00001eb277540/Zm00001eb291630/Zm00001eb303740/Zm00001eb397190/Zm00001eb426060/Zm00001eb429530/Zm00001eb117350/Zm00001eb130410…	32	0.128	2.47508
BP	GO:0009832	plant-type cell wall biogenesis	28/2056	204/39756	2.52419e-06	0.000120203	0.000100601	Zm00001eb010360/Zm00001eb054960/Zm00001eb059050/Zm00001eb093870/Zm00001eb126230/Zm00001eb134290/Zm00001eb193690/Zm00001eb217500/Zm00001eb219270/Zm00001eb282320/Zm00001eb290670/Zm00001eb293660/Zm00001eb299510/Zm00001eb302760/Zm00001eb310520/Zm00001eb319710/Zm00001eb344070/Zm00001eb349730/Zm00001eb358210/Zm00001eb379070/Zm00001eb080550/Zm00001eb125150/Zm00001eb157530/Zm00001eb161710/Zm00001eb240620…	28	0.137255	2.65404
BP	GO:0009739	response to gibberellin	27/2056	195/39756	3.19766e-06	0.000142451	0.00011922	Zm00001eb033790/Zm00001eb047820/Zm00001eb051510/Zm00001eb052250/Zm00001eb095690/Zm00001eb149460/Zm00001eb197810/Zm00001eb221780/Zm00001eb226450/Zm00001eb228670/Zm00001eb234120/Zm00001eb234690/Zm00001eb275490/Zm00001eb292980/Zm00001eb353760/Zm00001eb426670/Zm00001eb428680/Zm00001eb012310/Zm00001eb060130/Zm00001eb086280/Zm00001eb187260/Zm00001eb217590/Zm00001eb314340/Zm00001eb341630/Zm00001eb353230…	27	0.138462	2.67737
BP	GO:0009926	auxin polar transport	27/2056	195/39756	3.19766e-06	0.000142451	0.00011922	Zm00001eb054960/Zm00001eb059050/Zm00001eb073350/Zm00001eb104060/Zm00001eb104090/Zm00001eb119690/Zm00001eb134290/Zm00001eb149650/Zm00001eb197590/Zm00001eb215120/Zm00001eb282320/Zm00001eb290670/Zm00001eb293660/Zm00001eb299510/Zm00001eb313500/Zm00001eb319710/Zm00001eb010910/Zm00001eb073810/Zm00001eb080550/Zm00001eb125150/Zm00001eb143310/Zm00001eb161710/Zm00001eb234390/Zm00001eb256330/Zm00001eb269610…	27	0.138462	2.67737
BP	GO:0010075	regulation of meristem growth	42/2056	382/39756	3.96187e-06	0.00017098	0.000143097	Zm00001eb010360/Zm00001eb016160/Zm00001eb054960/Zm00001eb059050/Zm00001eb072750/Zm00001eb072990/Zm00001eb093890/Zm00001eb104060/Zm00001eb134290/Zm00001eb140320/Zm00001eb145790/Zm00001eb149650/Zm00001eb224610/Zm00001eb228120/Zm00001eb243380/Zm00001eb246000/Zm00001eb247370/Zm00001eb251420/Zm00001eb272290/Zm00001eb290670/Zm00001eb293660/Zm00001eb299510/Zm00001eb307070/Zm00001eb313500/Zm00001eb319710…	42	0.109948	2.12601
BP	GO:0009693	ethylene biosynthetic process	29/2056	221/39756	4.18746e-06	0.000175239	0.000146661	Zm00001eb031560/Zm00001eb059460/Zm00001eb072750/Zm00001eb081380/Zm00001eb107940/Zm00001eb193360/Zm00001eb193690/Zm00001eb249230/Zm00001eb313460/Zm00001eb327450/Zm00001eb357070/Zm00001eb418140/Zm00001eb428490/Zm00001eb429870/Zm00001eb012180/Zm00001eb022240/Zm00001eb055950/Zm00001eb081610/Zm00001eb100800/Zm00001eb109190/Zm00001eb140600/Zm00001eb147510/Zm00001eb152450/Zm00001eb178160/Zm00001eb193270…	29	0.131222	2.53738
BP	GO:1901421	positive regulation of response to alcohol	13/2056	57/39756	5.25932e-06	0.000211651	0.000177135	Zm00001eb013780/Zm00001eb051510/Zm00001eb072810/Zm00001eb187630/Zm00001eb258950/Zm00001eb350630/Zm00001eb358210/Zm00001eb428080/Zm00001eb091710/Zm00001eb204180/Zm00001eb213280/Zm00001eb269610/Zm00001eb396710	13	0.22807	4.4101
BP	GO:0070301	cellular response to hydrogen peroxide	28/2056	212/39756	5.36583e-06	0.000211651	0.000177135	Zm00001eb002270/Zm00001eb020790/Zm00001eb020970/Zm00001eb051510/Zm00001eb110880/Zm00001eb112040/Zm00001eb138600/Zm00001eb140320/Zm00001eb167080/Zm00001eb176160/Zm00001eb195200/Zm00001eb209570/Zm00001eb224430/Zm00001eb243590/Zm00001eb298200/Zm00001eb325930/Zm00001eb338370/Zm00001eb341260/Zm00001eb344400/Zm00001eb345610/Zm00001eb394600/Zm00001eb400880/Zm00001eb409190/Zm00001eb003730/Zm00001eb012930…	28	0.132075	2.55389
BP	GO:0010583	response to cyclopentenone	30/2056	236/39756	5.51733e-06	0.000211651	0.000177135	Zm00001eb020970/Zm00001eb022980/Zm00001eb031190/Zm00001eb047280/Zm00001eb097100/Zm00001eb129570/Zm00001eb156150/Zm00001eb196550/Zm00001eb215120/Zm00001eb277280/Zm00001eb294930/Zm00001eb300950/Zm00001eb310770/Zm00001eb327430/Zm00001eb328760/Zm00001eb333970/Zm00001eb339970/Zm00001eb373970/Zm00001eb379070/Zm00001eb012930/Zm00001eb046850/Zm00001eb122240/Zm00001eb135570/Zm00001eb193270/Zm00001eb256380…	30	0.127119	2.45804
BP	GO:0009789	positive regulation of abscisic acid-activated signaling pathway	14/2056	67/39756	6.89656e-06	0.00025741	0.000215432	Zm00001eb013780/Zm00001eb051510/Zm00001eb072810/Zm00001eb119690/Zm00001eb187630/Zm00001eb258950/Zm00001eb350630/Zm00001eb358210/Zm00001eb428080/Zm00001eb091710/Zm00001eb204180/Zm00001eb213280/Zm00001eb269610/Zm00001eb396710	14	0.208955	4.04048
BP	GO:0009612	response to mechanical stimulus	20/2056	128/39756	9.55535e-06	0.000347261	0.000290631	Zm00001eb013950/Zm00001eb056900/Zm00001eb058370/Zm00001eb197590/Zm00001eb206730/Zm00001eb226450/Zm00001eb234120/Zm00001eb275080/Zm00001eb313460/Zm00001eb331200/Zm00001eb370720/Zm00001eb428490/Zm00001eb012180/Zm00001eb125050/Zm00001eb130410/Zm00001eb142200/Zm00001eb169130/Zm00001eb306020/Zm00001eb324690/Zm00001eb341630	20	0.15625	3.02134
BP	GO:0007020	microtubule nucleation	24/2056	173/39756	1.06333e-05	0.000374289	0.000313251	Zm00001eb010070/Zm00001eb010360/Zm00001eb031190/Zm00001eb054960/Zm00001eb059050/Zm00001eb129570/Zm00001eb134290/Zm00001eb149650/Zm00001eb281210/Zm00001eb293660/Zm00001eb299510/Zm00001eb327990/Zm00001eb381470/Zm00001eb395310/Zm00001eb011910/Zm00001eb061350/Zm00001eb080550/Zm00001eb099910/Zm00001eb113240/Zm00001eb120780/Zm00001eb125150/Zm00001eb135570/Zm00001eb161710/Zm00001eb301590	24	0.138728	2.68253
BP	GO:0009835	fruit ripening	11/2056	44/39756	1.08411e-05	0.000374289	0.000313251	Zm00001eb074930/Zm00001eb193360/Zm00001eb339120/Zm00001eb339130/Zm00001eb339150/Zm00001eb357070/Zm00001eb418140/Zm00001eb428490/Zm00001eb429870/Zm00001eb055950/Zm00001eb314610	11	0.25	4.83414
BP	GO:0046165	alcohol biosynthetic process	34/2056	297/39756	1.35873e-05	0.00045766	0.000383026	Zm00001eb009510/Zm00001eb013120/Zm00001eb013520/Zm00001eb025170/Zm00001eb027940/Zm00001eb054960/Zm00001eb138800/Zm00001eb143520/Zm00001eb149650/Zm00001eb154820/Zm00001eb157310/Zm00001eb199320/Zm00001eb203300/Zm00001eb224610/Zm00001eb277540/Zm00001eb282320/Zm00001eb284090/Zm00001eb315990/Zm00001eb344070/Zm00001eb358210/Zm00001eb370960/Zm00001eb395310/Zm00001eb397150/Zm00001eb398050/Zm00001eb399900…	34	0.114478	2.21361
BP	GO:0008361	regulation of cell size	21/2056	144/39756	1.71929e-05	0.000565318	0.000473127	Zm00001eb054960/Zm00001eb059050/Zm00001eb104060/Zm00001eb134290/Zm00001eb149650/Zm00001eb215120/Zm00001eb282320/Zm00001eb290670/Zm00001eb293660/Zm00001eb299510/Zm00001eb313500/Zm00001eb319710/Zm00001eb320670/Zm00001eb010910/Zm00001eb037480/Zm00001eb080550/Zm00001eb125150/Zm00001eb161710/Zm00001eb256330/Zm00001eb269610/Zm00001eb323370	21	0.145833	2.81992
BP	GO:0009617	response to bacterium	27/2056	218/39756	2.53835e-05	0.000815225	0.00068228	Zm00001eb020600/Zm00001eb030890/Zm00001eb035010/Zm00001eb059920/Zm00001eb110880/Zm00001eb136490/Zm00001eb156250/Zm00001eb158800/Zm00001eb246640/Zm00001eb248270/Zm00001eb253650/Zm00001eb259370/Zm00001eb280600/Zm00001eb297430/Zm00001eb312080/Zm00001eb324700/Zm00001eb394600/Zm00001eb400880/Zm00001eb012470/Zm00001eb014980/Zm00001eb105790/Zm00001eb118900/Zm00001eb227330/Zm00001eb314340/Zm00001eb322430…	27	0.123853	2.3949
BP	GO:2000022	regulation of jasmonic acid mediated signaling pathway	13/2056	66/39756	2.84535e-05	0.000876438	0.000733511	Zm00001eb006000/Zm00001eb048770/Zm00001eb048780/Zm00001eb190130/Zm00001eb223620/Zm00001eb300140/Zm00001eb327450/Zm00001eb367310/Zm00001eb385620/Zm00001eb432370/Zm00001eb109190/Zm00001eb147720/Zm00001eb347860	13	0.19697	3.80872
BP	GO:0032880	regulation of protein localization	12/2056	57/39756	2.85588e-05	0.000876438	0.000733511	Zm00001eb054480/Zm00001eb088500/Zm00001eb110880/Zm00001eb167080/Zm00001eb233790/Zm00001eb344400/Zm00001eb358560/Zm00001eb394600/Zm00001eb400880/Zm00001eb016420/Zm00001eb162620/Zm00001eb389540	12	0.210526	4.07086
BP	GO:0048574	long-day photoperiodism, flowering	9/2056	33/39756	3.23441e-05	0.000971026	0.000812673	Zm00001eb107250/Zm00001eb112080/Zm00001eb228670/Zm00001eb281700/Zm00001eb414270/Zm00001eb113780/Zm00001eb125050/Zm00001eb141120/Zm00001eb319590	9	0.272727	5.27361
BP	GO:0002237	response to molecule of bacterial origin	21/2056	152/39756	3.92432e-05	0.00115308	0.000965039	Zm00001eb013610/Zm00001eb119690/Zm00001eb126430/Zm00001eb134290/Zm00001eb177060/Zm00001eb206730/Zm00001eb234120/Zm00001eb275080/Zm00001eb290670/Zm00001eb303060/Zm00001eb354200/Zm00001eb361520/Zm00001eb367310/Zm00001eb111590/Zm00001eb145890/Zm00001eb147720/Zm00001eb266690/Zm00001eb305330/Zm00001eb326660/Zm00001eb347860/Zm00001eb430620	21	0.138158	2.6715
BP	GO:0007623	circadian rhythm	24/2056	193/39756	6.52864e-05	0.00187835	0.00157203	Zm00001eb023910/Zm00001eb031560/Zm00001eb057490/Zm00001eb059460/Zm00001eb066570/Zm00001eb074350/Zm00001eb074460/Zm00001eb112080/Zm00001eb127000/Zm00001eb139830/Zm00001eb228670/Zm00001eb253970/Zm00001eb287130/Zm00001eb362240/Zm00001eb406440/Zm00001eb414270/Zm00001eb433500/Zm00001eb016800/Zm00001eb085400/Zm00001eb113780/Zm00001eb118900/Zm00001eb319590/Zm00001eb332090/Zm00001eb425100	24	0.124352	2.40455
BP	GO:0009751	response to salicylic acid	33/2056	308/39756	6.78607e-05	0.00191256	0.00160067	Zm00001eb095690/Zm00001eb103730/Zm00001eb150840/Zm00001eb196550/Zm00001eb201150/Zm00001eb221780/Zm00001eb228670/Zm00001eb234690/Zm00001eb247370/Zm00001eb275490/Zm00001eb319620/Zm00001eb328600/Zm00001eb332030/Zm00001eb339810/Zm00001eb344900/Zm00001eb354510/Zm00001eb388620/Zm00001eb395580/Zm00001eb426670/Zm00001eb427270/Zm00001eb004290/Zm00001eb012310/Zm00001eb029470/Zm00001eb122240/Zm00001eb130020…	33	0.107143	2.07178
BP	GO:0006499	N-terminal protein myristoylation	38/2056	383/39756	0.000104648	0.00286784	0.00240016	Zm00001eb024290/Zm00001eb030390/Zm00001eb056260/Zm00001eb064680/Zm00001eb065720/Zm00001eb081190/Zm00001eb107190/Zm00001eb110730/Zm00001eb112040/Zm00001eb123690/Zm00001eb134290/Zm00001eb134970/Zm00001eb187630/Zm00001eb228120/Zm00001eb241950/Zm00001eb272290/Zm00001eb310520/Zm00001eb311620/Zm00001eb356520/Zm00001eb358560/Zm00001eb380190/Zm00001eb398400/Zm00001eb408140/Zm00001eb428080/Zm00001eb015310…	38	0.0992167	1.91851
BP	GO:2000026	regulation of multicellular organismal development	42/2056	439/39756	0.000105909	0.00286784	0.00240016	Zm00001eb016160/Zm00001eb054960/Zm00001eb058370/Zm00001eb059050/Zm00001eb068900/Zm00001eb072750/Zm00001eb093890/Zm00001eb104060/Zm00001eb134290/Zm00001eb140320/Zm00001eb145790/Zm00001eb149650/Zm00001eb160700/Zm00001eb228120/Zm00001eb247370/Zm00001eb251420/Zm00001eb268840/Zm00001eb272290/Zm00001eb290670/Zm00001eb293660/Zm00001eb299510/Zm00001eb313500/Zm00001eb328990/Zm00001eb330610/Zm00001eb344900…	42	0.095672	1.84997
BP	GO:0030003	cellular cation homeostasis	24/2056	200/39756	0.000114643	0.00304466	0.00254814	Zm00001eb031560/Zm00001eb035010/Zm00001eb059460/Zm00001eb096870/Zm00001eb124740/Zm00001eb127000/Zm00001eb137580/Zm00001eb214540/Zm00001eb218250/Zm00001eb264210/Zm00001eb277540/Zm00001eb281580/Zm00001eb292010/Zm00001eb292800/Zm00001eb299990/Zm00001eb306070/Zm00001eb312390/Zm00001eb318990/Zm00001eb360750/Zm00001eb379190/Zm00001eb406420/Zm00001eb052700/Zm00001eb314610/Zm00001eb408350	24	0.12	2.32039
BP	GO:0052542	defense response by callose deposition	15/2056	97/39756	0.000135106	0.00352039	0.00294629	Zm00001eb044210/Zm00001eb177060/Zm00001eb221780/Zm00001eb224170/Zm00001eb277420/Zm00001eb293660/Zm00001eb310520/Zm00001eb426670/Zm00001eb058130/Zm00001eb140600/Zm00001eb197890/Zm00001eb271760/Zm00001eb313960/Zm00001eb326660/Zm00001eb398820	15	0.154639	2.99019
BP	GO:0031328	positive regulation of cellular biosynthetic process	26/2056	229/39756	0.000152037	0.00388822	0.00325413	Zm00001eb007650/Zm00001eb013610/Zm00001eb013910/Zm00001eb030390/Zm00001eb035970/Zm00001eb066570/Zm00001eb107190/Zm00001eb114130/Zm00001eb124740/Zm00001eb134970/Zm00001eb167530/Zm00001eb180060/Zm00001eb264210/Zm00001eb277540/Zm00001eb291630/Zm00001eb358080/Zm00001eb360750/Zm00001eb379190/Zm00001eb432370/Zm00001eb433500/Zm00001eb016800/Zm00001eb124190/Zm00001eb156740/Zm00001eb204620/Zm00001eb324690…	26	0.113537	2.19542
BP	GO:0048509	regulation of meristem development	39/2056	407/39756	0.000177156	0.00444823	0.00372282	Zm00001eb016160/Zm00001eb054960/Zm00001eb059050/Zm00001eb072750/Zm00001eb093890/Zm00001eb104060/Zm00001eb134290/Zm00001eb140320/Zm00001eb145790/Zm00001eb149650/Zm00001eb160700/Zm00001eb216090/Zm00001eb228120/Zm00001eb246000/Zm00001eb247370/Zm00001eb251420/Zm00001eb253970/Zm00001eb272290/Zm00001eb290670/Zm00001eb293660/Zm00001eb299510/Zm00001eb313500/Zm00001eb328990/Zm00001eb330610/Zm00001eb348770…	39	0.0958231	1.85289
BP	GO:0035304	regulation of protein dephosphorylation	23/2056	194/39756	0.000188557	0.00464996	0.00389165	Zm00001eb002270/Zm00001eb013020/Zm00001eb020600/Zm00001eb030890/Zm00001eb059920/Zm00001eb229250/Zm00001eb248270/Zm00001eb253650/Zm00001eb259370/Zm00001eb280600/Zm00001eb297430/Zm00001eb324700/Zm00001eb397190/Zm00001eb014980/Zm00001eb105790/Zm00001eb118900/Zm00001eb149550/Zm00001eb202040/Zm00001eb269610/Zm00001eb274840/Zm00001eb314340/Zm00001eb322430/Zm00001eb379950	23	0.118557	2.29248
BP	GO:0042744	hydrogen peroxide catabolic process	30/2056	287/39756	0.00021852	0.00529431	0.00443093	Zm00001eb002270/Zm00001eb020790/Zm00001eb051510/Zm00001eb054480/Zm00001eb088500/Zm00001eb110880/Zm00001eb112040/Zm00001eb138600/Zm00001eb140320/Zm00001eb167080/Zm00001eb176160/Zm00001eb195200/Zm00001eb209570/Zm00001eb224430/Zm00001eb243590/Zm00001eb298200/Zm00001eb325930/Zm00001eb338370/Zm00001eb341260/Zm00001eb344400/Zm00001eb345610/Zm00001eb383860/Zm00001eb394600/Zm00001eb400880/Zm00001eb409190…	30	0.10453	2.02124
BP	GO:0048364	root development	22/2056	184/39756	0.000227878	0.00542585	0.00454101	Zm00001eb035310/Zm00001eb038400/Zm00001eb054050/Zm00001eb110020/Zm00001eb119400/Zm00001eb144930/Zm00001eb144960/Zm00001eb189220/Zm00001eb198690/Zm00001eb243380/Zm00001eb250370/Zm00001eb268840/Zm00001eb001940/Zm00001eb009550/Zm00001eb015210/Zm00001eb024330/Zm00001eb037480/Zm00001eb162620/Zm00001eb269610/Zm00001eb276580/Zm00001eb338940/Zm00001eb350460	22	0.119565	2.31198
BP	GO:0010167	response to nitrate	31/2056	303/39756	0.000253559	0.005935	0.00496713	Zm00001eb007810/Zm00001eb020970/Zm00001eb027940/Zm00001eb030400/Zm00001eb110020/Zm00001eb124740/Zm00001eb146500/Zm00001eb167530/Zm00001eb246640/Zm00001eb284750/Zm00001eb289200/Zm00001eb298200/Zm00001eb323410/Zm00001eb324180/Zm00001eb341260/Zm00001eb360750/Zm00001eb370960/Zm00001eb382910/Zm00001eb400810/Zm00001eb418140/Zm00001eb001940/Zm00001eb015210/Zm00001eb043650/Zm00001eb085400/Zm00001eb162620…	31	0.10231	1.97833
BP	GO:0042542	response to hydrogen peroxide	32/2056	318/39756	0.000274138	0.00630973	0.00528075	Zm00001eb037640/Zm00001eb084590/Zm00001eb136490/Zm00001eb154070/Zm00001eb191190/Zm00001eb208810/Zm00001eb211440/Zm00001eb218280/Zm00001eb228120/Zm00001eb229930/Zm00001eb248730/Zm00001eb272290/Zm00001eb281700/Zm00001eb314040/Zm00001eb314620/Zm00001eb322740/Zm00001eb324180/Zm00001eb343630/Zm00001eb352370/Zm00001eb361460/Zm00001eb376850/Zm00001eb397610/Zm00001eb421600/Zm00001eb426060/Zm00001eb011610…	32	0.100629	1.94582
BP	GO:0080001	mucilage extrusion from seed coat	6/2056	19/39756	0.000287384	0.00642397	0.00537636	Zm00001eb010360/Zm00001eb050140/Zm00001eb058150/Zm00001eb082810/Zm00001eb193100/Zm00001eb256970	6	0.315789	6.10629
BP	GO:0042752	regulation of circadian rhythm	10/2056	52/39756	0.000288404	0.00642397	0.00537636	Zm00001eb006310/Zm00001eb107250/Zm00001eb112080/Zm00001eb248270/Zm00001eb259370/Zm00001eb354200/Zm00001eb367310/Zm00001eb147720/Zm00001eb319590/Zm00001eb347860	10	0.192308	3.71857
BP	GO:0030001	metal ion transport	34/2056	349/39756	0.000328914	0.00721	0.00603421	Zm00001eb019590/Zm00001eb036720/Zm00001eb044060/Zm00001eb047280/Zm00001eb057470/Zm00001eb096870/Zm00001eb104190/Zm00001eb124740/Zm00001eb127000/Zm00001eb137580/Zm00001eb142250/Zm00001eb182470/Zm00001eb194330/Zm00001eb241840/Zm00001eb245520/Zm00001eb264210/Zm00001eb299990/Zm00001eb306070/Zm00001eb312390/Zm00001eb318990/Zm00001eb327420/Zm00001eb338960/Zm00001eb360750/Zm00001eb379190/Zm00001eb411520…	34	0.0974212	1.88379
BP	GO:0051365	cellular response to potassium ion starvation	6/2056	20/39756	0.000392635	0.00847233	0.00709068	Zm00001eb110020/Zm00001eb357070/Zm00001eb403620/Zm00001eb001940/Zm00001eb015210/Zm00001eb276580	6	0.3	5.80097
BP	GO:0015824	proline transport	18/2056	142/39756	0.000401982	0.00854057	0.00714779	Zm00001eb041390/Zm00001eb047200/Zm00001eb072750/Zm00001eb081380/Zm00001eb156150/Zm00001eb194060/Zm00001eb246640/Zm00001eb333970/Zm00001eb335710/Zm00001eb346520/Zm00001eb012270/Zm00001eb022240/Zm00001eb087380/Zm00001eb130410/Zm00001eb161250/Zm00001eb324230/Zm00001eb324310/Zm00001eb370730	18	0.126761	2.45112
BP	GO:0007389	pattern specification process	19/2056	155/39756	0.000431863	0.0090364	0.00756277	Zm00001eb031190/Zm00001eb054960/Zm00001eb059050/Zm00001eb101980/Zm00001eb104060/Zm00001eb134290/Zm00001eb149650/Zm00001eb215120/Zm00001eb282320/Zm00001eb290670/Zm00001eb293660/Zm00001eb299510/Zm00001eb313500/Zm00001eb319710/Zm00001eb080550/Zm00001eb125150/Zm00001eb161710/Zm00001eb256330/Zm00001eb323370	19	0.122581	2.37029
BP	GO:0043086	negative regulation of catalytic activity	25/2056	232/39756	0.000447195	0.0091246	0.00763658	Zm00001eb010360/Zm00001eb013780/Zm00001eb020600/Zm00001eb043900/Zm00001eb050140/Zm00001eb058150/Zm00001eb082810/Zm00001eb103410/Zm00001eb138460/Zm00001eb138600/Zm00001eb145790/Zm00001eb193100/Zm00001eb227740/Zm00001eb248730/Zm00001eb301500/Zm00001eb316180/Zm00001eb324700/Zm00001eb346520/Zm00001eb350630/Zm00001eb409190/Zm00001eb116740/Zm00001eb146160/Zm00001eb204180/Zm00001eb256970/Zm00001eb396710	25	0.107759	2.08368
BP	GO:0010359	regulation of anion channel activity	15/2056	108/39756	0.000449292	0.0091246	0.00763658	Zm00001eb027940/Zm00001eb051510/Zm00001eb070510/Zm00001eb072810/Zm00001eb187630/Zm00001eb268830/Zm00001eb298200/Zm00001eb344900/Zm00001eb358560/Zm00001eb428080/Zm00001eb062680/Zm00001eb084510/Zm00001eb091710/Zm00001eb197890/Zm00001eb213280	15	0.138889	2.68564
BP	GO:0007030	Golgi organization	34/2056	356/39756	0.000471322	0.00943326	0.00789491	Zm00001eb019680/Zm00001eb035010/Zm00001eb043900/Zm00001eb054480/Zm00001eb078770/Zm00001eb088500/Zm00001eb093890/Zm00001eb107940/Zm00001eb110880/Zm00001eb112040/Zm00001eb167080/Zm00001eb187010/Zm00001eb227740/Zm00001eb228120/Zm00001eb228620/Zm00001eb240700/Zm00001eb272290/Zm00001eb282320/Zm00001eb292320/Zm00001eb338370/Zm00001eb344070/Zm00001eb344400/Zm00001eb348520/Zm00001eb361460/Zm00001eb370110…	34	0.0955056	1.84675
BP	GO:0009727	detection of ethylene stimulus	5/2056	14/39756	0.000497379	0.00965795	0.00808295	Zm00001eb193360/Zm00001eb206760/Zm00001eb357070/Zm00001eb418140/Zm00001eb314610	5	0.357143	6.90592
BP	GO:0009641	shade avoidance	9/2056	46/39756	0.000503528	0.00965795	0.00808295	Zm00001eb154420/Zm00001eb227740/Zm00001eb227830/Zm00001eb354200/Zm00001eb367310/Zm00001eb009550/Zm00001eb147720/Zm00001eb347860/Zm00001eb361760	9	0.195652	3.78324
BP	GO:0071281	cellular response to iron ion	9/2056	46/39756	0.000503528	0.00965795	0.00808295	Zm00001eb076070/Zm00001eb111680/Zm00001eb119690/Zm00001eb357070/Zm00001eb380520/Zm00001eb395480/Zm00001eb428490/Zm00001eb433310/Zm00001eb055950	9	0.195652	3.78324
BP	GO:0009408	response to heat	38/2056	415/39756	0.000517207	0.00969781	0.00811631	Zm00001eb037640/Zm00001eb084590/Zm00001eb112040/Zm00001eb119690/Zm00001eb136490/Zm00001eb191190/Zm00001eb218280/Zm00001eb226450/Zm00001eb228120/Zm00001eb229930/Zm00001eb260730/Zm00001eb264880/Zm00001eb269190/Zm00001eb272290/Zm00001eb281700/Zm00001eb314620/Zm00001eb322740/Zm00001eb324180/Zm00001eb341260/Zm00001eb343630/Zm00001eb352370/Zm00001eb356420/Zm00001eb361460/Zm00001eb367840/Zm00001eb376850…	38	0.0915663	1.77058
BP	GO:0046482	para-aminobenzoic acid metabolic process	13/2056	87/39756	0.000519651	0.00969781	0.00811631	Zm00001eb020970/Zm00001eb047280/Zm00001eb120320/Zm00001eb196550/Zm00001eb218250/Zm00001eb300950/Zm00001eb406420/Zm00001eb427810/Zm00001eb046850/Zm00001eb052700/Zm00001eb122240/Zm00001eb318570/Zm00001eb345750	13	0.149425	2.88937
BP	GO:0009690	cytokinin metabolic process	10/2056	56/39756	0.000537963	0.0099057	0.0082903	Zm00001eb019590/Zm00001eb033030/Zm00001eb184920/Zm00001eb309310/Zm00001eb327420/Zm00001eb362520/Zm00001eb046300/Zm00001eb094890/Zm00001eb191920/Zm00001eb363220	10	0.178571	3.45296
BP	GO:0009734	auxin-activated signaling pathway	34/2056	360/39756	0.000575179	0.0104516	0.00874718	Zm00001eb031190/Zm00001eb100000/Zm00001eb104090/Zm00001eb104190/Zm00001eb122410/Zm00001eb129570/Zm00001eb154470/Zm00001eb207400/Zm00001eb215120/Zm00001eb227100/Zm00001eb277280/Zm00001eb328410/Zm00001eb330990/Zm00001eb354200/Zm00001eb358210/Zm00001eb361520/Zm00001eb367310/Zm00001eb372070/Zm00001eb373970/Zm00001eb010910/Zm00001eb058360/Zm00001eb135570/Zm00001eb143310/Zm00001eb147720/Zm00001eb244080…	34	0.0944444	1.82623
BP	GO:0048767	root hair elongation	37/2056	407/39756	0.000694139	0.0123297	0.010319	Zm00001eb013950/Zm00001eb054960/Zm00001eb059050/Zm00001eb076240/Zm00001eb078790/Zm00001eb097100/Zm00001eb104060/Zm00001eb134290/Zm00001eb138460/Zm00001eb215120/Zm00001eb224610/Zm00001eb244650/Zm00001eb249800/Zm00001eb282320/Zm00001eb284090/Zm00001eb293660/Zm00001eb299510/Zm00001eb313500/Zm00001eb318990/Zm00001eb319710/Zm00001eb344070/Zm00001eb361460/Zm00001eb361520/Zm00001eb379070/Zm00001eb399900…	37	0.0909091	1.75787
BP	GO:0031537	regulation of anthocyanin metabolic process	7/2056	30/39756	0.000696392	0.0123297	0.010319	Zm00001eb033030/Zm00001eb066570/Zm00001eb216090/Zm00001eb253970/Zm00001eb433500/Zm00001eb094890/Zm00001eb257860	7	0.233333	4.51187
BP	GO:0042631	cellular response to water deprivation	20/2056	174/39756	0.000712795	0.0124604	0.0104284	Zm00001eb012010/Zm00001eb020970/Zm00001eb049640/Zm00001eb110020/Zm00001eb121780/Zm00001eb229250/Zm00001eb233790/Zm00001eb277280/Zm00001eb301500/Zm00001eb369350/Zm00001eb403620/Zm00001eb001940/Zm00001eb015210/Zm00001eb276580/Zm00001eb283280/Zm00001eb302310/Zm00001eb318570/Zm00001eb320490/Zm00001eb324230/Zm00001eb389540	20	0.114943	2.22259
BP	GO:0009627	systemic acquired resistance	29/2056	295/39756	0.000750646	0.012958	0.0108449	Zm00001eb004390/Zm00001eb006530/Zm00001eb007650/Zm00001eb030390/Zm00001eb037080/Zm00001eb065720/Zm00001eb084590/Zm00001eb134290/Zm00001eb134970/Zm00001eb156250/Zm00001eb209350/Zm00001eb211440/Zm00001eb216550/Zm00001eb276150/Zm00001eb291630/Zm00001eb303740/Zm00001eb314620/Zm00001eb324180/Zm00001eb376850/Zm00001eb421600/Zm00001eb426060/Zm00001eb021880/Zm00001eb117350/Zm00001eb157350/Zm00001eb167720…	29	0.0983051	1.90088
BP	GO:0006865	amino acid transport	18/2056	150/39756	0.000777504	0.013256	0.0110942	Zm00001eb020600/Zm00001eb076740/Zm00001eb084820/Zm00001eb123690/Zm00001eb148720/Zm00001eb156250/Zm00001eb157410/Zm00001eb170440/Zm00001eb177090/Zm00001eb221690/Zm00001eb249800/Zm00001eb300590/Zm00001eb300620/Zm00001eb324700/Zm00001eb355370/Zm00001eb429530/Zm00001eb122620/Zm00001eb185590	18	0.12	2.32039
BP	GO:0019344	cysteine biosynthetic process	28/2056	283/39756	0.000829827	0.0139755	0.0116964	Zm00001eb002270/Zm00001eb028290/Zm00001eb031560/Zm00001eb036780/Zm00001eb052910/Zm00001eb059460/Zm00001eb093890/Zm00001eb110610/Zm00001eb167080/Zm00001eb171230/Zm00001eb188240/Zm00001eb229250/Zm00001eb292320/Zm00001eb299990/Zm00001eb302760/Zm00001eb302950/Zm00001eb362510/Zm00001eb406880/Zm00001eb003730/Zm00001eb012930/Zm00001eb020020/Zm00001eb066060/Zm00001eb085400/Zm00001eb105800/Zm00001eb113240…	28	0.0989399	1.91316
BP	GO:0097305	response to alcohol	15/2056	116/39756	0.000960628	0.0159835	0.0133769	Zm00001eb007810/Zm00001eb031190/Zm00001eb078570/Zm00001eb122680/Zm00001eb124740/Zm00001eb129570/Zm00001eb137580/Zm00001eb226450/Zm00001eb346520/Zm00001eb360750/Zm00001eb379190/Zm00001eb400810/Zm00001eb135570/Zm00001eb301590/Zm00001eb341630	15	0.12931	2.50042
BP	GO:0016036	cellular response to phosphate starvation	25/2056	245/39756	0.000990683	0.0162873	0.0136312	Zm00001eb012010/Zm00001eb030400/Zm00001eb041390/Zm00001eb110020/Zm00001eb121780/Zm00001eb216090/Zm00001eb247370/Zm00001eb253970/Zm00001eb273010/Zm00001eb277280/Zm00001eb280120/Zm00001eb354200/Zm00001eb367310/Zm00001eb371740/Zm00001eb403620/Zm00001eb001940/Zm00001eb015210/Zm00001eb147720/Zm00001eb241920/Zm00001eb276580/Zm00001eb301250/Zm00001eb320490/Zm00001eb324230/Zm00001eb347860/Zm00001eb351780	25	0.102041	1.97312
BP	GO:0046916	cellular transition metal ion homeostasis	12/2056	82/39756	0.00101546	0.0164982	0.0138077	Zm00001eb044060/Zm00001eb047280/Zm00001eb057470/Zm00001eb142250/Zm00001eb154600/Zm00001eb182470/Zm00001eb194330/Zm00001eb241840/Zm00001eb245520/Zm00001eb080180/Zm00001eb308670/Zm00001eb394840	12	0.146341	2.82974
BP	GO:0009938	negative regulation of gibberellic acid mediated signaling pathway	6/2056	24/39756	0.00114116	0.0183249	0.0153365	Zm00001eb054480/Zm00001eb216610/Zm00001eb234120/Zm00001eb344400/Zm00001eb086280/Zm00001eb141310	6	0.25	4.83414
BP	GO:0010024	phytochromobilin biosynthetic process	4/2056	10/39756	0.00116442	0.0184835	0.0154692	Zm00001eb363080/Zm00001eb141120/Zm00001eb286870/Zm00001eb347180	4	0.4	7.73463
BP	GO:0010584	pollen exine formation	11/2056	73/39756	0.00127157	0.019955	0.0167008	Zm00001eb025460/Zm00001eb043770/Zm00001eb233610/Zm00001eb284090/Zm00001eb291530/Zm00001eb361520/Zm00001eb369130/Zm00001eb369360/Zm00001eb392190/Zm00001eb428660/Zm00001eb326660	11	0.150685	2.91373
BP	GO:0046777	protein autophosphorylation	36/2056	407/39756	0.00131828	0.0204556	0.0171197	Zm00001eb013480/Zm00001eb037080/Zm00001eb051510/Zm00001eb057490/Zm00001eb072810/Zm00001eb082860/Zm00001eb098860/Zm00001eb107190/Zm00001eb119400/Zm00001eb134290/Zm00001eb155710/Zm00001eb155720/Zm00001eb155730/Zm00001eb156250/Zm00001eb183780/Zm00001eb187630/Zm00001eb209350/Zm00001eb223950/Zm00001eb241950/Zm00001eb294610/Zm00001eb330160/Zm00001eb344900/Zm00001eb358560/Zm00001eb360940/Zm00001eb360950…	36	0.0884521	1.71036
BP	GO:0031347	regulation of defense response	16/2056	132/39756	0.00133357	0.0204629	0.0171258	Zm00001eb006000/Zm00001eb048770/Zm00001eb048780/Zm00001eb052250/Zm00001eb065720/Zm00001eb156250/Zm00001eb191190/Zm00001eb197810/Zm00001eb216550/Zm00001eb223620/Zm00001eb300140/Zm00001eb324180/Zm00001eb084550/Zm00001eb217590/Zm00001eb305330/Zm00001eb391140	16	0.121212	2.34383
BP	GO:0043266	regulation of potassium ion transport	5/2056	17/39756	0.00134985	0.020485	0.0171444	Zm00001eb110020/Zm00001eb403620/Zm00001eb001940/Zm00001eb015210/Zm00001eb276580	5	0.294118	5.68723
BP	GO:0080022	primary root development	9/2056	53/39756	0.00146373	0.0218127	0.0182556	Zm00001eb030400/Zm00001eb226450/Zm00001eb264960/Zm00001eb354200/Zm00001eb367310/Zm00001eb147720/Zm00001eb257860/Zm00001eb341630/Zm00001eb347860	9	0.169811	3.28357
BP	GO:0042398	cellular modified amino acid biosynthetic process	13/2056	97/39756	0.00146892	0.0218127	0.0182556	Zm00001eb056930/Zm00001eb060890/Zm00001eb103730/Zm00001eb112040/Zm00001eb154820/Zm00001eb176160/Zm00001eb284750/Zm00001eb387730/Zm00001eb427810/Zm00001eb433420/Zm00001eb003730/Zm00001eb014980/Zm00001eb271480	13	0.134021	2.5915
BP	GO:0048527	lateral root development	18/2056	160/39756	0.00163799	0.0238463	0.0199575	Zm00001eb031190/Zm00001eb095690/Zm00001eb124740/Zm00001eb129570/Zm00001eb146500/Zm00001eb156150/Zm00001eb234690/Zm00001eb275490/Zm00001eb289200/Zm00001eb294580/Zm00001eb298200/Zm00001eb310520/Zm00001eb360750/Zm00001eb411260/Zm00001eb010910/Zm00001eb062680/Zm00001eb084510/Zm00001eb391130	18	0.1125	2.17536
BP	GO:0010119	regulation of stomatal movement	19/2056	173/39756	0.0016404	0.0238463	0.0199575	Zm00001eb072810/Zm00001eb119690/Zm00001eb144450/Zm00001eb149460/Zm00001eb154420/Zm00001eb187630/Zm00001eb344210/Zm00001eb344900/Zm00001eb356420/Zm00001eb358560/Zm00001eb367840/Zm00001eb372070/Zm00001eb428080/Zm00001eb432500/Zm00001eb091710/Zm00001eb213280/Zm00001eb269610/Zm00001eb313960/Zm00001eb361760	19	0.109827	2.12367
BP	GO:0006598	polyamine catabolic process	9/2056	54/39756	0.00167705	0.0241251	0.0201908	Zm00001eb056930/Zm00001eb103730/Zm00001eb112040/Zm00001eb176160/Zm00001eb284750/Zm00001eb427810/Zm00001eb003730/Zm00001eb014980/Zm00001eb271480	9	0.166667	3.22276
BP	GO:0009625	response to insect	12/2056	87/39756	0.00171545	0.024423	0.0204402	Zm00001eb013610/Zm00001eb035970/Zm00001eb150840/Zm00001eb196960/Zm00001eb354200/Zm00001eb367310/Zm00001eb406600/Zm00001eb406670/Zm00001eb147720/Zm00001eb149550/Zm00001eb306020/Zm00001eb347860	12	0.137931	2.66711
BP	GO:0071421	manganese ion transmembrane transport	6/2056	26/39756	0.00178633	0.024719	0.0206879	Zm00001eb076070/Zm00001eb218250/Zm00001eb406420/Zm00001eb052700/Zm00001eb125400/Zm00001eb224770	6	0.230769	4.46229
BP	GO:0007231	osmosensory signaling pathway	5/2056	18/39756	0.00178993	0.024719	0.0206879	Zm00001eb216090/Zm00001eb253970/Zm00001eb341260/Zm00001eb197890/Zm00001eb313960	5	0.277778	5.37127
BP	GO:0033500	carbohydrate homeostasis	5/2056	18/39756	0.00178993	0.024719	0.0206879	Zm00001eb216090/Zm00001eb253970/Zm00001eb341260/Zm00001eb197890/Zm00001eb313960	5	0.277778	5.37127
BP	GO:0031408	oxylipin biosynthetic process	11/2056	77/39756	0.0019781	0.0270348	0.022626	Zm00001eb002270/Zm00001eb035010/Zm00001eb054040/Zm00001eb054050/Zm00001eb144930/Zm00001eb144960/Zm00001eb209760/Zm00001eb258950/Zm00001eb344070/Zm00001eb081610/Zm00001eb214000	11	0.142857	2.76237
BP	GO:0052541	plant-type cell wall cellulose metabolic process	10/2056	66/39756	0.00199678	0.0270348	0.022626	Zm00001eb054960/Zm00001eb119400/Zm00001eb224610/Zm00001eb268830/Zm00001eb277540/Zm00001eb399900/Zm00001eb080550/Zm00001eb227330/Zm00001eb245250/Zm00001eb350460	10	0.151515	2.92978
BP	GO:0009741	response to brassinosteroid	19/2056	177/39756	0.00213599	0.0283591	0.0237344	Zm00001eb007810/Zm00001eb031190/Zm00001eb122680/Zm00001eb124740/Zm00001eb129570/Zm00001eb137580/Zm00001eb215120/Zm00001eb226450/Zm00001eb346520/Zm00001eb360750/Zm00001eb373970/Zm00001eb379190/Zm00001eb400810/Zm00001eb016420/Zm00001eb135570/Zm00001eb301590/Zm00001eb341630/Zm00001eb402290/Zm00001eb403020	19	0.107345	2.07568
BP	GO:0006833	water transport	25/2056	259/39756	0.0021419	0.0283591	0.0237344	Zm00001eb043900/Zm00001eb054480/Zm00001eb078770/Zm00001eb088500/Zm00001eb110880/Zm00001eb112040/Zm00001eb167080/Zm00001eb187010/Zm00001eb195460/Zm00001eb227740/Zm00001eb228120/Zm00001eb228620/Zm00001eb240700/Zm00001eb264210/Zm00001eb272290/Zm00001eb313500/Zm00001eb318990/Zm00001eb344400/Zm00001eb394600/Zm00001eb400880/Zm00001eb417550/Zm00001eb003730/Zm00001eb056450/Zm00001eb162620/Zm00001eb408350	25	0.0965251	1.86646
BP	GO:0010099	regulation of photomorphogenesis	6/2056	27/39756	0.00219727	0.0283591	0.0237344	Zm00001eb056900/Zm00001eb233790/Zm00001eb235510/Zm00001eb331200/Zm00001eb336820/Zm00001eb389540	6	0.222222	4.29702
BP	GO:0010555	response to mannitol	6/2056	27/39756	0.00219727	0.0283591	0.0237344	Zm00001eb110020/Zm00001eb268840/Zm00001eb403620/Zm00001eb001940/Zm00001eb015210/Zm00001eb276580	6	0.222222	4.29702
BP	GO:1990573	potassium ion import across plasma membrane	6/2056	27/39756	0.00219727	0.0283591	0.0237344	Zm00001eb110020/Zm00001eb330030/Zm00001eb403620/Zm00001eb001940/Zm00001eb015210/Zm00001eb276580	6	0.222222	4.29702
BP	GO:0009595	detection of biotic stimulus	13/2056	102/39756	0.00232381	0.0297146	0.0248688	Zm00001eb161780/Zm00001eb193360/Zm00001eb209760/Zm00001eb238370/Zm00001eb277540/Zm00001eb397190/Zm00001eb130410/Zm00001eb149550/Zm00001eb202040/Zm00001eb214000/Zm00001eb306020/Zm00001eb314610/Zm00001eb326660	13	0.127451	2.46447
BP	GO:0098662	inorganic cation transmembrane transport	26/2056	275/39756	0.00235877	0.029885	0.0250114	Zm00001eb019680/Zm00001eb093890/Zm00001eb096870/Zm00001eb106750/Zm00001eb107940/Zm00001eb124740/Zm00001eb137580/Zm00001eb138690/Zm00001eb256350/Zm00001eb264210/Zm00001eb282320/Zm00001eb292320/Zm00001eb299990/Zm00001eb306070/Zm00001eb306940/Zm00001eb312390/Zm00001eb318990/Zm00001eb335640/Zm00001eb344070/Zm00001eb348520/Zm00001eb360750/Zm00001eb361180/Zm00001eb379190/Zm00001eb003730/Zm00001eb099440…	26	0.0945455	1.82819
BP	GO:0043481	anthocyanin accumulation in tissues in response to UV light	21/2056	206/39756	0.00243546	0.0305761	0.0255898	Zm00001eb013950/Zm00001eb059050/Zm00001eb097100/Zm00001eb104060/Zm00001eb124690/Zm00001eb134290/Zm00001eb154470/Zm00001eb215120/Zm00001eb224610/Zm00001eb284090/Zm00001eb293660/Zm00001eb299510/Zm00001eb313500/Zm00001eb319710/Zm00001eb344070/Zm00001eb361520/Zm00001eb428740/Zm00001eb003730/Zm00001eb010910/Zm00001eb269610/Zm00001eb326660	21	0.101942	1.9712
BP	GO:0006084	acetyl-CoA metabolic process	16/2056	140/39756	0.00246025	0.030609	0.0256174	Zm00001eb000970/Zm00001eb054960/Zm00001eb138800/Zm00001eb149650/Zm00001eb228620/Zm00001eb282320/Zm00001eb319710/Zm00001eb344070/Zm00001eb395310/Zm00001eb399900/Zm00001eb002850/Zm00001eb011910/Zm00001eb080550/Zm00001eb125150/Zm00001eb161710/Zm00001eb240620	16	0.114286	2.20989
BP	GO:0090376	seed trichome differentiation	4/2056	12/39756	0.00252527	0.0311374	0.0260596	Zm00001eb087050/Zm00001eb157310/Zm00001eb203300/Zm00001eb060130	4	0.333333	6.44553
BP	GO:0009308	amine metabolic process	20/2056	194/39756	0.00267392	0.0326787	0.0273495	Zm00001eb020970/Zm00001eb022980/Zm00001eb036370/Zm00001eb047280/Zm00001eb060520/Zm00001eb120320/Zm00001eb196550/Zm00001eb218250/Zm00001eb300950/Zm00001eb313300/Zm00001eb406420/Zm00001eb046850/Zm00001eb052700/Zm00001eb122240/Zm00001eb173420/Zm00001eb193650/Zm00001eb290370/Zm00001eb290460/Zm00001eb318570/Zm00001eb345750	20	0.103093	1.99346
BP	GO:0009735	response to cytokinin	23/2056	237/39756	0.00293893	0.0355317	0.0297372	Zm00001eb004390/Zm00001eb036780/Zm00001eb096870/Zm00001eb110020/Zm00001eb112040/Zm00001eb150840/Zm00001eb156610/Zm00001eb171230/Zm00001eb280120/Zm00001eb334140/Zm00001eb403620/Zm00001eb428490/Zm00001eb001940/Zm00001eb009550/Zm00001eb015210/Zm00001eb020020/Zm00001eb055950/Zm00001eb060130/Zm00001eb152450/Zm00001eb215310/Zm00001eb243700/Zm00001eb276580/Zm00001eb379100	23	0.0970464	1.87655
BP	GO:0046942	carboxylic acid transport	29/2056	323/39756	0.00295883	0.0355317	0.0297372	Zm00001eb007650/Zm00001eb020600/Zm00001eb054960/Zm00001eb072510/Zm00001eb136330/Zm00001eb148720/Zm00001eb156250/Zm00001eb157410/Zm00001eb170440/Zm00001eb177090/Zm00001eb221690/Zm00001eb249800/Zm00001eb268830/Zm00001eb291630/Zm00001eb300620/Zm00001eb311620/Zm00001eb324700/Zm00001eb355370/Zm00001eb380520/Zm00001eb399900/Zm00001eb424290/Zm00001eb429530/Zm00001eb080550/Zm00001eb111590/Zm00001eb122620…	29	0.0897833	1.7361
BP	GO:0008272	sulfate transport	4/2056	13/39756	0.00349918	0.0409523	0.0342739	Zm00001eb139480/Zm00001eb216090/Zm00001eb253970/Zm00001eb407530	4	0.307692	5.94972
BP	GO:0048575	short-day photoperiodism, flowering	4/2056	13/39756	0.00349918	0.0409523	0.0342739	Zm00001eb154420/Zm00001eb344140/Zm00001eb410700/Zm00001eb361760	4	0.307692	5.94972
BP	GO:0080163	regulation of protein serine/threonine phosphatase activity	4/2056	13/39756	0.00349918	0.0409523	0.0342739	Zm00001eb013780/Zm00001eb350630/Zm00001eb204180/Zm00001eb396710	4	0.307692	5.94972
BP	GO:0015706	nitrate transport	28/2056	313/39756	0.00363114	0.0421396	0.0352675	Zm00001eb007810/Zm00001eb020970/Zm00001eb027940/Zm00001eb030400/Zm00001eb124740/Zm00001eb146500/Zm00001eb152390/Zm00001eb167530/Zm00001eb246640/Zm00001eb284750/Zm00001eb289200/Zm00001eb298200/Zm00001eb323410/Zm00001eb324180/Zm00001eb341260/Zm00001eb360750/Zm00001eb370960/Zm00001eb382910/Zm00001eb400810/Zm00001eb418140/Zm00001eb043650/Zm00001eb085400/Zm00001eb162620/Zm00001eb167720/Zm00001eb245250…	28	0.0894569	1.72979
BP	GO:0001666	response to hypoxia	14/2056	120/39756	0.0036875	0.042437	0.0355164	Zm00001eb012010/Zm00001eb013520/Zm00001eb028030/Zm00001eb159550/Zm00001eb173250/Zm00001eb211150/Zm00001eb228120/Zm00001eb272290/Zm00001eb393840/Zm00001eb397190/Zm00001eb033130/Zm00001eb149550/Zm00001eb202040/Zm00001eb353230	14	0.116667	2.25593
BP	GO:0010033	response to organic substance	24/2056	256/39756	0.00376904	0.0430169	0.0360018	Zm00001eb038070/Zm00001eb120590/Zm00001eb202570/Zm00001eb221490/Zm00001eb239430/Zm00001eb249450/Zm00001eb250560/Zm00001eb370960/Zm00001eb423100/Zm00001eb012780/Zm00001eb015320/Zm00001eb056780/Zm00001eb073550/Zm00001eb103100/Zm00001eb103110/Zm00001eb139970/Zm00001eb149570/Zm00001eb193060/Zm00001eb218880/Zm00001eb269420/Zm00001eb306140/Zm00001eb318890/Zm00001eb318910/Zm00001eb335200	24	0.09375	1.8128
BP	GO:0009416	response to light stimulus	25/2056	272/39756	0.00408336	0.0462223	0.0386845	Zm00001eb035010/Zm00001eb044210/Zm00001eb122680/Zm00001eb122960/Zm00001eb159290/Zm00001eb176470/Zm00001eb206760/Zm00001eb209760/Zm00001eb224430/Zm00001eb228180/Zm00001eb246000/Zm00001eb302950/Zm00001eb325120/Zm00001eb372070/Zm00001eb388670/Zm00001eb041200/Zm00001eb071570/Zm00001eb099820/Zm00001eb135570/Zm00001eb162630/Zm00001eb214000/Zm00001eb240620/Zm00001eb257400/Zm00001eb301590/Zm00001eb348950	25	0.0919118	1.77726
BP	GO:0048653	anther development	16/2056	148/39756	0.0042848	0.0481082	0.0402628	Zm00001eb134290/Zm00001eb140320/Zm00001eb196960/Zm00001eb224610/Zm00001eb233880/Zm00001eb290670/Zm00001eb293660/Zm00001eb319710/Zm00001eb359850/Zm00001eb406600/Zm00001eb406670/Zm00001eb423780/Zm00001eb118990/Zm00001eb120780/Zm00001eb295860/Zm00001eb410450	16	0.108108	2.09044
BP	GO:0009410	response to xenobiotic stimulus	23/2056	245/39756	0.00442716	0.0493057	0.041265	Zm00001eb008790/Zm00001eb021750/Zm00001eb026090/Zm00001eb028430/Zm00001eb031210/Zm00001eb072510/Zm00001eb106010/Zm00001eb139480/Zm00001eb235510/Zm00001eb258950/Zm00001eb277540/Zm00001eb297430/Zm00001eb309420/Zm00001eb318940/Zm00001eb324700/Zm00001eb330680/Zm00001eb370720/Zm00001eb407530/Zm00001eb041290/Zm00001eb169130/Zm00001eb272280/Zm00001eb296340/Zm00001eb336820	23	0.0938776	1.81527
CC	GO:0009536	plastid	36/1839	305/32607	2.45833e-05	0.0058754	0.0058754	Zm00001eb010070/Zm00001eb031190/Zm00001eb034130/Zm00001eb066570/Zm00001eb068900/Zm00001eb100000/Zm00001eb110020/Zm00001eb121400/Zm00001eb129570/Zm00001eb150840/Zm00001eb160700/Zm00001eb172970/Zm00001eb196550/Zm00001eb215120/Zm00001eb215400/Zm00001eb281210/Zm00001eb283080/Zm00001eb283530/Zm00001eb352580/Zm00001eb363200/Zm00001eb381470/Zm00001eb403620/Zm00001eb433500/Zm00001eb001940/Zm00001eb012470…	36	0.118033	2.09282
MF	GO:0005516	calmodulin binding	33/1847	295/34432	5.80036e-05	0.0210905	0.0196913	Zm00001eb007650/Zm00001eb047820/Zm00001eb100000/Zm00001eb104090/Zm00001eb104190/Zm00001eb143060/Zm00001eb207400/Zm00001eb211440/Zm00001eb211480/Zm00001eb214540/Zm00001eb233610/Zm00001eb264170/Zm00001eb280760/Zm00001eb288190/Zm00001eb291630/Zm00001eb292010/Zm00001eb311750/Zm00001eb316540/Zm00001eb332690/Zm00001eb339810/Zm00001eb344900/Zm00001eb426060/Zm00001eb017140/Zm00001eb038470/Zm00001eb056780…	33	0.111864	2.08539
MF	GO:0000156	phosphorelay response regulator activity	11/1847	52/34432	8.08066e-05	0.0210905	0.0196913	Zm00001eb066570/Zm00001eb112080/Zm00001eb198960/Zm00001eb216090/Zm00001eb253970/Zm00001eb433500/Zm00001eb103490/Zm00001eb191130/Zm00001eb234170/Zm00001eb257860/Zm00001eb319590	11	0.211538	3.94353
MF	GO:0004683	calmodulin-dependent protein kinase activity	10/1847	47/34432	0.000160873	0.0270287	0.0252355	Zm00001eb107190/Zm00001eb187630/Zm00001eb211440/Zm00001eb328990/Zm00001eb344900/Zm00001eb358560/Zm00001eb426060/Zm00001eb428080/Zm00001eb038470/Zm00001eb091710	10	0.212766	3.96641
MF	GO:0019955	cytokine binding	5/1847	12/34432	0.000254639	0.0270287	0.0252355	Zm00001eb216090/Zm00001eb220590/Zm00001eb253970/Zm00001eb256560/Zm00001eb422400	5	0.416667	7.76755
MF	GO:0000976	transcription regulatory region sequence-specific DNA binding	32/1847	306/34432	0.000258895	0.0270287	0.0252355	Zm00001eb054480/Zm00001eb055540/Zm00001eb088250/Zm00001eb095690/Zm00001eb103730/Zm00001eb150840/Zm00001eb168720/Zm00001eb172100/Zm00001eb214230/Zm00001eb221780/Zm00001eb234120/Zm00001eb234690/Zm00001eb247370/Zm00001eb248930/Zm00001eb315750/Zm00001eb319620/Zm00001eb328600/Zm00001eb332030/Zm00001eb339810/Zm00001eb395580/Zm00001eb426670/Zm00001eb428740/Zm00001eb009550/Zm00001eb016800/Zm00001eb118900…	32	0.104575	1.9495
MF	GO:0080043	quercetin 3-O-glucosyltransferase activity	17/1847	125/34432	0.000379231	0.0329931	0.0308042	Zm00001eb047200/Zm00001eb114130/Zm00001eb167530/Zm00001eb170440/Zm00001eb322190/Zm00001eb360890/Zm00001eb094890/Zm00001eb105360/Zm00001eb122240/Zm00001eb122620/Zm00001eb135190/Zm00001eb146840/Zm00001eb153990/Zm00001eb204620/Zm00001eb318570/Zm00001eb322210/Zm00001eb425090	17	0.136	2.53533
MF	GO:0016165	linoleate 13S-lipoxygenase activity	6/1847	20/34432	0.000477205	0.0355858	0.0332249	Zm00001eb035010/Zm00001eb054040/Zm00001eb054050/Zm00001eb144930/Zm00001eb144960/Zm00001eb081610	6	0.3	5.59264

## Sheet: ST3
Supplementary Table S3. ZmRap2.7 ChIP-seq peaks
chromosome	start	end	peak_name	signal	Used for MEME-CHIP (top 1000)
chr1	228546435	228546636	1:228546535	277	x
chr2	745439	745640	2:745539	240	x
chr9	120797005	120797206	9:120797105	168	x
chr5	150448938	150449139	5:150449038	166	x
chr1	228546845	228547046	1:228546945	317	x
chr4	179933553	179933754	4:179933653	157	x
chr2	65426553	65426754	2:65426653	156	x
chr1	278891924	278892125	1:278892024	154	x
chr9	122132582	122132783	9:122132682	153	x
chr1	295090760	295090961	1:295090860	151	x
chr8	126988504	126988705	8:126988604	151	x
chr6	106227280	106227481	6:106227380	150	x
chr9	151560985	151561186	9:151561085	150	x
chr8	123512954	123513155	8:123513054	150	x
chr1	201426765	201426966	1:201426865	149	x
chr3	204824459	204824660	3:204824559	165	x
chr3	227173815	227174016	3:227173915	148	x
chr10	147692498	147692699	10:147692598	148	x
chr2	15773054	15773255	2:15773154	147	x
chr3	230093343	230093544	3:230093443	146	x
chr1	267625377	267625578	1:267625477	146	x
chr7	171729480	171729681	7:171729580	146	x
chr3	194511493	194511694	3:194511593	146	x
chr2	745074	745275	2:745174	252	x
chr3	180309454	180309655	3:180309554	145	x
chr7	21760467	21760668	7:21760567	145	x
chr8	173420554	173420755	8:173420654	145	x
chr5	220249699	220249900	5:220249799	145	x
chr1	4108344	4108545	1:4108444	144	x
chr7	139280251	139280452	7:139280351	143	x
chr4	8332619	8332820	4:8332719	143	x
chr7	127378878	127379079	7:127378978	143	x
chr1	263703461	263703662	1:263703561	143	x
chr2	10894779	10894980	2:10894879	159	x
chr3	159233872	159234073	3:159233972	143	x
chr2	62557909	62558110	2:62558009	142	x
chr4	184661184	184661385	4:184661284	142	x
chr6	126216112	126216313	6:126216212	141	x
chr2	229723092	229723293	2:229723192	141	x
chr3	8151981	8152182	3:8152081	141	x
chr6	175820728	175820929	6:175820828	141	x
chr7	162178783	162178984	7:162178883	140	x
chr5	94849357	94849558	5:94849457	140	x
chr3	2858887	2859088	3:2858987	140	x
chr1	17047317	17047518	1:17047417	140	x
chr4	44217604	44217805	4:44217704	140	x
chr3	108870440	108870641	3:108870540	140	x
chr3	223184058	223184259	3:223184158	140	x
chr1	4109422	4109623	1:4109522	140	x
chr9	95546102	95546303	9:95546202	140	x
chr4	2723979	2724180	4:2724079	140	x
chr2	22115865	22116066	2:22115965	139	x
chr2	196426038	196426239	2:196426138	167	x
chr8	100632831	100633032	8:100632931	139	x
chr9	2479269	2479470	9:2479369	139	x
chr1	103919271	103919472	1:103919371	139	x
chr1	68896006	68896207	1:68896106	139	x
chr2	12274172	12274373	2:12274272	139	x
chr7	161031199	161031400	7:161031299	139	x
chr9	139738737	139738938	9:139738837	139	x
chr1	300183525	300183726	1:300183625	138	x
chr1	11062395	11062596	1:11062495	138	x
chr2	11179845	11180046	2:11179945	138	x
chr6	173046690	173046891	6:173046790	138	x
chr8	103063368	103063569	8:103063468	138	x
chr1	290026518	290026719	1:290026618	138	x
chr5	211441357	211441558	5:211441457	138	x
chr6	177016420	177016621	6:177016520	138	x
chr4	36922623	36922824	4:36922723	137	x
chr9	110294451	110294652	9:110294551	137	x
chr10	84409949	84410150	10:84410049	137	x
chr5	2695151	2695352	5:2695251	137	x
chr5	223618737	223618938	5:223618837	137	x
chr4	161509166	161509367	4:161509266	136	x
chr9	17874656	17874857	9:17874756	136	x
chr6	165777326	165777527	6:165777426	136	x
chr7	104312864	104313065	7:104312964	136	x
chr7	175022134	175022335	7:175022234	136	x
chr9	11448568	11448769	9:11448668	136	x
chr8	165223828	165224029	8:165223928	136	x
chr1	39253904	39254105	1:39254004	136	x
chr5	31456689	31456890	5:31456789	136	x
chr7	170425135	170425336	7:170425235	136	x
chr6	174084717	174084918	6:174084817	136	x
chr6	151062269	151062470	6:151062369	136	x
chr2	5666201	5666402	2:5666301	136	x
chr4	160376120	160376321	4:160376220	136	x
chr5	101671596	101671797	5:101671696	136	x
chr8	21156857	21157058	8:21156957	136	x
chr9	94043565	94043766	9:94043665	135	x
chr5	200555936	200556137	5:200556036	239	x
chr5	87986270	87986471	5:87986370	135	x
chr5	208712397	208712598	5:208712497	135	x
chr3	227174000	227174201	3:227174100	135	x
chr7	167442350	167442551	7:167442450	135	x
chr1	274491412	274491613	1:274491512	135	x
chr10	22874793	22874994	10:22874893	135	x
chr3	205450180	205450381	3:205450280	135	x
chr4	161965613	161965814	4:161965713	135	x
chr4	160375314	160375515	4:160375414	144	x
chr6	8869810	8870011	6:8869910	135	x
chr2	184394728	184394929	2:184394828	134	x
chr4	198096621	198096822	4:198096721	134	x
chr5	158407955	158408156	5:158408055	134	x
chr2	21466427	21466628	2:21466527	134	x
chr3	184506764	184506965	3:184506864	134	x
chr10	114085609	114085810	10:114085709	134	x
chr7	149184999	149185200	7:149185099	134	x
chr2	5516288	5516489	2:5516388	134	x
chr9	110422925	110423126	9:110423025	134	x
chr2	210710839	210711040	2:210710939	134	x
chr9	138082238	138082439	9:138082338	134	x
chr9	2476362	2476563	9:2476462	134	x
chr7	122936052	122936253	7:122936152	134	x
chr7	172116068	172116269	7:172116168	134	x
chr8	173415678	173415879	8:173415778	134	x
chr1	211578208	211578409	1:211578308	134	x
chr7	130313418	130313619	7:130313518	133	x
chr10	141985517	141985718	10:141985617	133	x
chr4	181558728	181558929	4:181558828	133	x
chr3	212501245	212501446	3:212501345	133	x
chr7	172115799	172116000	7:172115899	133	x
chr1	24202185	24202386	1:24202285	133	x
chr10	117962342	117962543	10:117962442	133	x
chr9	149072741	149072942	9:149072841	133	x
chr1	105054085	105054286	1:105054185	133	x
chr8	71019472	71019673	8:71019572	133	x
chr1	278972788	278972989	1:278972888	133	x
chr5	61308259	61308460	5:61308359	133	x
chr3	139390740	139390941	3:139390840	133	x
chr5	190444410	190444611	5:190444510	133	x
chr5	213780844	213781045	5:213780944	132	x
chr3	184872704	184872905	3:184872804	132	x
chr6	169520238	169520439	6:169520338	132	x
chr8	72276701	72276902	8:72276801	132	x
chr3	138025003	138025204	3:138025103	132	x
chr1	85327735	85327936	1:85327835	132	x
chr6	138476489	138476690	6:138476589	132	x
chr4	183684538	183684739	4:183684638	132	x
chr6	136909983	136910184	6:136910083	132	x
chr7	127142406	127142607	7:127142506	132	x
chr8	142448088	142448289	8:142448188	132	x
chr3	6592137	6592338	3:6592237	132	x
chr1	235843536	235843737	1:235843636	132	x
chr2	210556476	210556677	2:210556576	132	x
chr7	180859724	180859925	7:180859824	132	x
chr3	22683475	22683676	3:22683575	131	x
chr8	126691759	126691960	8:126691859	131	x
chr5	213971560	213971761	5:213971660	131	x
chr3	219146477	219146678	3:219146577	131	x
chr3	186669396	186669597	3:186669496	131	x
chr6	39260841	39261042	6:39260941	131	x
chr10	143602041	143602242	10:143602141	131	x
chr3	49906324	49906525	3:49906424	131	x
chr10	114047892	114048093	10:114047992	131	x
chr2	15913046	15913247	2:15913146	131	x
chr9	160176156	160176357	9:160176256	131	x
chr5	58857859	58858060	5:58857959	131	x
chr5	15514078	15514279	5:15514178	131	x
chr3	39140286	39140487	3:39140386	131	x
chr7	179938125	179938326	7:179938225	131	x
chr5	117574637	117574838	5:117574737	131	x
chr5	13821110	13821311	5:13821210	130	x
chr2	218504086	218504287	2:218504186	130	x
chr3	220997994	220998195	3:220998094	130	x
chr3	174372975	174373176	3:174373075	139	x
chr5	62679176	62679377	5:62679276	130	x
chr1	278281852	278282053	1:278281952	130	x
chr1	99331456	99331657	1:99331556	130	x
chr2	5722648	5722849	2:5722748	130	x
chr3	210806495	210806696	3:210806595	130	x
chr5	61309010	61309211	5:61309110	130	x
chr1	214807493	214807694	1:214807593	130	x
chr3	206266090	206266291	3:206266190	130	x
chr10	77960192	77960393	10:77960292	130	x
chr6	161428595	161428796	6:161428695	130	x
chr3	174371401	174371602	3:174371501	130	x
chr1	18041686	18041887	1:18041786	130	x
chr5	218676284	218676485	5:218676384	130	x
chr3	49831083	49831284	3:49831183	130	x
chr4	180053878	180054079	4:180053978	130	x
chr7	22377346	22377547	7:22377446	129	x
chr1	285877919	285878120	1:285878019	129	x
chr5	31590762	31590963	5:31590862	129	x
chr1	281483857	281484058	1:281483957	129	x
chr9	138766584	138766785	9:138766684	129	x
chr6	150978610	150978811	6:150978710	129	x
chr7	149556768	149556969	7:149556868	129	x
chr6	174114066	174114267	6:174114166	129	x
chr1	250689841	250690042	1:250689941	139	x
chr1	226908799	226909000	1:226908899	149	x
chr1	226912593	226912794	1:226912693	177	x
chr1	238095066	238095267	1:238095166	129	x
chr9	15304124	15304325	9:15304224	129	x
chr10	101338778	101338979	10:101338878	129	x
chr5	94891600	94891801	5:94891700	129	x
chr6	163087768	163087969	6:163087868	129	x
chr4	2599601	2599802	4:2599701	143	x
chr2	12272544	12272745	2:12272644	143	x
chr2	12182636	12182837	2:12182736	137	x
chr8	178146985	178147186	8:178147085	129	x
chr2	220620069	220620270	2:220620169	128	x
chr1	204523366	204523567	1:204523466	128	x
chr10	138434116	138434317	10:138434216	128	x
chr2	10429494	10429695	2:10429594	128	x
chr9	108464477	108464678	9:108464577	134	x
chr2	6671791	6671992	2:6671891	128	x
chr3	185761514	185761715	3:185761614	128	x
chr8	160608492	160608693	8:160608592	128	x
chr2	188237440	188237641	2:188237540	128	x
chr5	94892521	94892722	5:94892621	136	x
chr1	203991209	203991410	1:203991309	128	x
chr4	191462171	191462372	4:191462271	128	x
chr8	20443758	20443959	8:20443858	128	x
chr1	21845225	21845426	1:21845325	128	x
chr7	173289695	173289896	7:173289795	128	x
chr2	9803224	9803425	2:9803324	128	x
chr3	7849123	7849324	3:7849223	128	x
chr3	5944257	5944458	3:5944357	128	x
chr3	184872942	184873143	3:184873042	128	x
chr4	4864342	4864543	4:4864442	128	x
chr3	207205371	207205572	3:207205471	136	x
chr10	140743849	140744050	10:140743949	128	x
chr3	49908645	49908846	3:49908745	128	x
chr3	59998258	59998459	3:59998358	128	x
chr7	181927305	181927506	7:181927405	128	x
chr1	39041826	39042027	1:39041926	128	x
chr3	8164059	8164260	3:8164159	138	x
chr5	176240380	176240581	5:176240480	128	x
chr7	181831161	181831362	7:181831261	128	x
chr3	236516128	236516329	3:236516228	127	x
chr2	219522039	219522240	2:219522139	127	x
chr5	208497026	208497227	5:208497126	127	x
chr3	219136768	219136969	3:219136868	127	x
chr6	159008254	159008455	6:159008354	127	x
chr3	159995749	159995950	3:159995849	127	x
chr2	12087793	12087994	2:12087893	127	x
chr3	144023475	144023676	3:144023575	127	x
chr1	233577867	233578068	1:233577967	127	x
chr4	161965298	161965499	4:161965398	127	x
chr2	195377129	195377330	2:195377229	127	x
chr3	13544234	13544435	3:13544334	127	x
chr8	149696404	149696605	8:149696504	127	x
chr1	303602508	303602709	1:303602608	127	x
chr1	117937598	117937799	1:117937698	127	x
chr4	130681654	130681855	4:130681754	127	x
chr7	22689919	22690120	7:22690019	127	x
chr5	23691660	23691861	5:23691760	127	x
chr1	307573800	307574001	1:307573900	127	x
chr6	6783178	6783379	6:6783278	127	x
chr9	116140750	116140951	9:116140850	127	x
chr6	43643893	43644094	6:43643993	127	x
chr8	177264459	177264660	8:177264559	127	x
chr8	170683332	170683533	8:170683432	127	x
chr1	77863879	77864080	1:77863979	150	x
chr1	54704345	54704546	1:54704445	127	x
chr1	168835740	168835941	1:168835840	127	x
chr4	77285689	77285890	4:77285789	127	x
chr6	175318678	175318879	6:175318778	127	x
chr3	96865522	96865723	3:96865622	127	x
chr5	193685958	193686159	5:193686058	127	x
chr4	184661350	184661551	4:184661450	127	x
chr7	136784884	136785085	7:136784984	127	x
chr4	195344459	195344660	4:195344559	127	x
chr8	172372646	172372847	8:172372746	127	x
chr2	13830385	13830586	2:13830485	127	x
chr5	53341091	53341292	5:53341191	127	x
chr5	102216906	102217107	5:102217006	127	x
chr6	33507593	33507794	6:33507693	127	x
chr7	170521984	170522185	7:170522084	130	x
chr4	17518619	17518820	4:17518719	137	x
chr3	23051035	23051236	3:23051135	126	x
chr10	120545090	120545291	10:120545190	126	x
chr10	122736087	122736288	10:122736187	126	x
chr9	25422579	25422780	9:25422679	126	x
chr8	37116709	37116910	8:37116809	126	x
chr9	110754169	110754370	9:110754269	126	x
chr2	196234610	196234811	2:196234710	131	x
chr10	145028298	145028499	10:145028398	126	x
chr4	201899888	201900089	4:201899988	126	x
chr5	153541863	153542064	5:153541963	126	x
chr8	22512843	22513044	8:22512943	126	x
chr9	133220405	133220606	9:133220505	126	x
chr6	164451210	164451411	6:164451310	126	x
chr9	92620129	92620330	9:92620229	126	x
chr5	204411115	204411316	5:204411215	126	x
chr5	167827657	167827858	5:167827757	126	x
chr5	33263985	33264186	5:33264085	126	x
chr5	198310511	198310712	5:198310611	126	x
chr3	190569851	190570052	3:190569951	126	x
chr10	134677144	134677345	10:134677244	126	x
chr7	162179373	162179574	7:162179473	126	x
chr2	50380315	50380516	2:50380415	126	x
chr7	161032177	161032378	7:161032277	135	x
chr1	29514435	29514636	1:29514535	129	x
chr8	76859352	76859553	8:76859452	129	x
chr8	128374103	128374304	8:128374203	126	x
chr2	4898426	4898627	2:4898526	126	x
chr2	218381003	218381204	2:218381103	126	x
chr1	277479439	277479640	1:277479539	126	x
chr6	159166094	159166295	6:159166194	126	x
chr4	22617897	22618098	4:22617997	126	x
chr6	173612483	173612684	6:173612583	126	x
chr5	33016272	33016473	5:33016372	126	x
chr7	168198180	168198381	7:168198280	126	x
chr5	220249405	220249606	5:220249505	126	x
chr4	37085863	37086064	4:37085963	126	x
chr2	185615182	185615383	2:185615282	126	x
chr1	7497275	7497476	1:7497375	126	x
chr4	40999473	40999674	4:40999573	126	x
chr5	45068926	45069127	5:45069026	130	x
chr2	62952212	62952413	2:62952312	126	x
chr2	6060818	6061019	2:6060918	126	x
chr2	171035964	171036165	2:171036064	126	x
chr4	69394057	69394258	4:69394157	126	x
chr8	148962741	148962942	8:148962841	126	x
chr9	135925042	135925243	9:135925142	126	x
chr2	96638261	96638462	2:96638361	126	x
chr8	178141441	178141642	8:178141541	126	x
chr8	166237164	166237365	8:166237264	126	x
chr4	177794843	177795044	4:177794943	125	x
chr3	198897182	198897383	3:198897282	125	x
chr1	15200302	15200503	1:15200402	126	x
chr1	4105564	4105765	1:4105664	128	x
chr4	2654076	2654277	4:2654176	139	x
chr1	5046370	5046571	1:5046470	125	x
chr1	220220746	220220947	1:220220846	125	x
chr10	6253295	6253496	10:6253395	125	x
chr10	135827378	135827579	10:135827478	125	x
chr7	150674985	150675186	7:150675085	125	x
chr7	155286406	155286607	7:155286506	125	x
chr8	74149875	74150076	8:74149975	125	x
chr10	114034076	114034277	10:114034176	125	x
chr1	19442576	19442777	1:19442676	125	x
chr1	265179786	265179987	1:265179886	125	x
chr5	28841841	28842042	5:28841941	125	x
chr3	181674461	181674662	3:181674561	125	x
chr7	175417462	175417663	7:175417562	125	x
chr10	77943984	77944185	10:77944084	125	x
chr5	195595123	195595324	5:195595223	125	x
chr4	197888835	197889036	4:197888935	125	x
chr2	240477757	240477958	2:240477857	125	x
chr4	130675097	130675298	4:130675197	125	x
chr5	213783359	213783560	5:213783459	125	x
chr3	232602551	232602752	3:232602651	125	x
chr5	219039698	219039899	5:219039798	133	x
chr1	236969363	236969564	1:236969463	125	x
chr5	213750959	213751160	5:213751059	125	x
chr9	115910321	115910522	9:115910421	125	x
chr1	235845774	235845975	1:235845874	125	x
chr7	157849068	157849269	7:157849168	125	x
chr5	57195265	57195466	5:57195365	125	x
chr3	59418531	59418732	3:59418631	125	x
chr2	53183042	53183243	2:53183142	125	x
chr5	22339210	22339411	5:22339310	125	x
chr7	150116560	150116761	7:150116660	125	x
chr8	167779820	167780021	8:167779920	125	x
chr5	172834391	172834592	5:172834491	125	x
chr5	209493573	209493774	5:209493673	125	x
chr2	212881909	212882110	2:212882009	139	x
chr3	156072858	156073059	3:156072958	125	x
chr3	192114780	192114981	3:192114880	125	x
chr5	42050664	42050865	5:42050764	125	x
chr5	198309866	198310067	5:198309966	125	x
chr5	206811637	206811838	5:206811737	125	x
chr6	34459195	34459396	6:34459295	125	x
chr3	189211380	189211581	3:189211480	125	x
chr1	183813254	183813455	1:183813354	125	x
chr7	148842791	148842992	7:148842891	125	x
chr1	178284846	178285047	1:178284946	125	x
chr10	149458533	149458734	10:149458633	125	x
chr7	159022577	159022778	7:159022677	255	x
chr3	21480949	21481150	3:21481049	132	x
chr1	46510159	46510360	1:46510259	125	x
chr6	119621591	119621792	6:119621691	125	x
chr6	171520064	171520265	6:171520164	125	x
chr1	300492099	300492300	1:300492199	125	x
chr6	145420662	145420863	6:145420762	125	x
chr5	188161136	188161337	5:188161236	125	x
chr1	104631464	104631665	1:104631564	124	x
chr5	94905338	94905539	5:94905438	148	x
chr1	288111730	288111931	1:288111830	124	x
chr10	15898964	15899165	10:15899064	124	x
chr10	130132803	130133004	10:130132903	124	x
chr2	169114784	169114985	2:169114884	124	x
chr4	223164412	223164613	4:223164512	124	x
chr8	170294988	170295189	8:170295088	124	x
chr2	239224212	239224413	2:239224312	124	x
chr3	203549673	203549874	3:203549773	124	x
chr2	219041339	219041540	2:219041439	124	x
chr1	236502768	236502969	1:236502868	124	x
chr2	17259101	17259302	2:17259201	124	x
chr1	32190495	32190696	1:32190595	124	x
chr1	79810241	79810442	1:79810341	124	x
chr9	90695104	90695305	9:90695204	124	x
chr6	115302713	115302914	6:115302813	124	x
chr10	81071540	81071741	10:81071640	124	x
chr3	152991803	152992004	3:152991903	124	x
chr4	64037987	64038188	4:64038087	124	x
chr7	6238728	6238929	7:6238828	124	x
chr7	168934098	168934299	7:168934198	124	x
chr8	134824454	134824655	8:134824554	124	x
chr2	193259438	193259639	2:193259538	124	x
chr7	147255564	147255765	7:147255664	124	x
chr5	17661223	17661424	5:17661323	124	x
chr1	228606340	228606541	1:228606440	124	x
chr8	173952087	173952288	8:173952187	124	x
chr1	232142363	232142564	1:232142463	124	x
chr5	32648026	32648227	5:32648126	124	x
chr7	166217198	166217399	7:166217298	124	x
chr8	72570188	72570389	8:72570288	137	x
chr1	28467591	28467792	1:28467691	124	x
chr10	1658022	1658223	10:1658122	124	x
chr4	161334617	161334818	4:161334717	124	x
chr5	159602049	159602250	5:159602149	124	x
chr8	20419127	20419328	8:20419227	124	x
chr9	101744137	101744338	9:101744237	124	x
chr6	39248852	39249053	6:39248952	124	x
chr10	137544749	137544950	10:137544849	124	x
chr1	70404960	70405161	1:70405060	124	x
chr1	43971238	43971439	1:43971338	124	x
chr1	52831396	52831597	1:52831496	124	x
chr6	140985509	140985710	6:140985609	124	x
chr8	113272447	113272648	8:113272547	124	x
chr1	263701189	263701390	1:263701289	124	x
chr1	300189541	300189742	1:300189641	124	x
chr1	53760551	53760752	1:53760651	124	x
chr3	3906944	3907145	3:3907044	131	x
chr4	185222201	185222402	4:185222301	126	x
chr1	209357345	209357546	1:209357445	124	x
chr1	280055320	280055521	1:280055420	124	x
chr10	4285006	4285207	10:4285106	124	x
chr3	2275046	2275247	3:2275146	124	x
chr5	220630188	220630389	5:220630288	124	x
chr1	251531780	251531981	1:251531880	123	x
chr1	235843282	235843483	1:235843382	123	x
chr5	113554185	113554386	5:113554285	123	x
chr3	213840711	213840912	3:213840811	123	x
chr8	175608169	175608370	8:175608269	123	x
chr7	134835562	134835763	7:134835662	123	x
chr1	53035996	53036197	1:53036096	123	x
chr3	221004459	221004660	3:221004559	123	x
chr7	123471746	123471947	7:123471846	123	x
chr3	186675691	186675892	3:186675791	130	x
chr7	174910917	174911118	7:174911017	124	x
chr4	132770768	132770969	4:132770868	137	x
chr1	15202300	15202501	1:15202400	123	x
chr1	59711248	59711449	1:59711348	123	x
chr1	236556040	236556241	1:236556140	123	x
chr3	228401748	228401949	3:228401848	123	x
chr6	1465490	1465691	6:1465590	123	x
chr6	153450761	153450962	6:153450861	123	x
chr6	164984236	164984437	6:164984336	123	x
chr8	141394837	141395038	8:141394937	123	x
chr7	172871902	172872103	7:172872002	123	x
chr1	16737543	16737744	1:16737643	123	x
chr4	185152867	185153068	4:185152967	123	x
chr6	172963046	172963247	6:172963146	123	x
chr9	79149118	79149319	9:79149218	123	x
chr10	136325201	136325402	10:136325301	123	x
chr4	188391005	188391206	4:188391105	123	x
chr7	169784351	169784552	7:169784451	123	x
chr10	133286994	133287195	10:133287094	131	x
chr5	29697673	29697874	5:29697773	124	x
chr1	34928991	34929192	1:34929091	123	x
chr1	102378225	102378426	1:102378325	123	x
chr2	210849252	210849453	2:210849352	123	x
chr2	214092985	214093186	2:214093085	123	x
chr3	26361898	26362099	3:26361998	123	x
chr4	200885889	200886090	4:200885989	123	x
chr5	213970724	213970925	5:213970824	123	x
chr8	177357875	177358076	8:177357975	123	x
chr1	51306217	51306418	1:51306317	123	x
chr2	3327278	3327479	2:3327378	123	x
chr1	292325292	292325493	1:292325392	123	x
chr5	31420854	31421055	5:31420954	123	x
chr7	135085870	135086071	7:135085970	123	x
chr2	4928997	4929198	2:4929097	123	x
chr1	285871056	285871257	1:285871156	137	x
chr1	5653932	5654133	1:5654032	123	x
chr1	17208643	17208844	1:17208743	123	x
chr1	231181655	231181856	1:231181755	123	x
chr1	296494930	296495131	1:296495030	123	x
chr5	51038918	51039119	5:51039018	123	x
chr4	160841865	160842066	4:160841965	123	x
chr9	117522400	117522601	9:117522500	123	x
chr3	185774134	185774335	3:185774234	123	x
chr3	203417786	203417987	3:203417886	123	x
chr10	140163570	140163771	10:140163670	123	x
chr2	205487426	205487627	2:205487526	123	x
chr1	66867794	66867995	1:66867894	130	x
chr9	138767828	138768029	9:138767928	125	x
chr4	162372642	162372843	4:162372742	122	x
chr6	175319298	175319499	6:175319398	122	x
chr2	12266615	12266816	2:12266715	122	x
chr4	217583851	217584052	4:217583951	122	x
chr2	22448595	22448796	2:22448695	122	x
chr8	156934450	156934651	8:156934550	122	x
chr1	201426376	201426577	1:201426476	122	x
chr5	94838890	94839091	5:94838990	122	x
chr1	89116100	89116301	1:89116200	122	x
chr4	19560722	19560923	4:19560822	122	x
chr3	226377066	226377267	3:226377166	132	x
chr9	108449051	108449252	9:108449151	133	x
chr2	10430126	10430327	2:10430226	122	x
chr2	189205602	189205803	2:189205702	122	x
chr3	215429343	215429544	3:215429443	122	x
chr6	448906	449107	6:449006	122	x
chr6	113376812	113377013	6:113376912	122	x
chr7	180101130	180101331	7:180101230	122	x
chr7	180141546	180141747	7:180141646	122	x
chr8	134632986	134633187	8:134633086	122	x
chr6	177108872	177109073	6:177108972	122	x
chr4	201123866	201124067	4:201123966	122	x
chr8	151544668	151544869	8:151544768	122	x
chr9	115062631	115062832	9:115062731	122	x
chr8	157106987	157107188	8:157107087	122	x
chr6	158843237	158843438	6:158843337	122	x
chr2	19574179	19574380	2:19574279	122	x
chr10	85114244	85114445	10:85114344	122	x
chr9	122282140	122282341	9:122282240	122	x
chr10	101335057	101335258	10:101335157	122	x
chr4	28364340	28364541	4:28364440	122	x
chr7	147833920	147834121	7:147834020	135	x
chr7	160108619	160108820	7:160108719	123	x
chr1	15205356	15205557	1:15205456	135	x
chr2	214084135	214084336	2:214084235	135	x
chr1	216292996	216293197	1:216293096	122	x
chr1	288040420	288040621	1:288040520	122	x
chr6	169907599	169907800	6:169907699	122	x
chr7	178516223	178516424	7:178516323	122	x
chr6	169412695	169412896	6:169412795	122	x
chr1	281106227	281106428	1:281106327	122	x
chr3	180308370	180308571	3:180308470	122	x
chr7	127143039	127143240	7:127143139	122	x
chr3	196026630	196026831	3:196026730	122	x
chr4	183073913	183074114	4:183074013	122	x
chr7	161773299	161773500	7:161773399	122	x
chr2	5759329	5759530	2:5759429	129	x
chr1	32218023	32218224	1:32218123	122	x
chr1	228966612	228966813	1:228966712	122	x
chr2	200118755	200118956	2:200118855	122	x
chr6	172221008	172221209	6:172221108	122	x
chr5	63618104	63618305	5:63618204	122	x
chr3	219591687	219591888	3:219591787	122	x
chr5	198943438	198943639	5:198943538	122	x
chr8	13187208	13187409	8:13187308	122	x
chr3	162060052	162060253	3:162060152	122	x
chr3	188232891	188233092	3:188232991	122	x
chr5	85714990	85715191	5:85715090	122	x
chr10	77963889	77964090	10:77963989	122	x
chr1	17729100	17729301	1:17729200	122	x
chr5	50203136	50203337	5:50203236	122	x
chr9	25423007	25423208	9:25423107	122	x
chr2	12106642	12106843	2:12106742	122	x
chr1	43971770	43971971	1:43971870	121	x
chr1	198929845	198930046	1:198929945	121	x
chr1	192310414	192310615	1:192310514	121	x
chr1	293801283	293801484	1:293801383	121	x
chr7	171253945	171254146	7:171254045	128	x
chr1	81277101	81277302	1:81277201	135	x
chr1	229626623	229626824	1:229626723	134	x
chr1	10965006	10965207	1:10965106	121	x
chr4	223326534	223326735	4:223326634	121	x
chr9	16511136	16511337	9:16511236	121	x
chr9	25110579	25110780	9:25110679	121	x
chr4	246217149	246217350	4:246217249	121	x
chr6	11374290	11374491	6:11374390	121	x
chr2	191009847	191010048	2:191009947	121	x
chr7	123471882	123472083	7:123471982	121	x
chr5	13914707	13914908	5:13914807	121	x
chr3	186669806	186670007	3:186669906	121	x
chr7	150116181	150116382	7:150116281	121	x
chr3	215505713	215505914	3:215505813	121	x
chr1	280458404	280458605	1:280458504	121	x
chr7	142061869	142062070	7:142061969	121	x
chr4	163126054	163126255	4:163126154	121	x
chr2	212879500	212879701	2:212879600	121	x
chr1	197284962	197285163	1:197285062	121	x
chr4	2895635	2895836	4:2895735	130	x
chr1	236610428	236610629	1:236610528	121	x
chr10	131739795	131739996	10:131739895	121	x
chr10	147691870	147692071	10:147691970	121	x
chr2	49396189	49396390	2:49396289	121	x
chr2	50122491	50122692	2:50122591	121	x
chr2	114125737	114125938	2:114125837	121	x
chr2	194797470	194797671	2:194797570	121	x
chr2	210233978	210234179	2:210234078	121	x
chr3	178221533	178221734	3:178221633	121	x
chr5	14498779	14498980	5:14498879	121	x
chr5	211339090	211339291	5:211339190	121	x
chr9	81983378	81983579	9:81983478	121	x
chr3	5694934	5695135	3:5695034	121	x
chr7	171093828	171094029	7:171093928	121	x
chr1	278892146	278892347	1:278892246	121	x
chr7	156490745	156490946	7:156490845	121	x
chr3	50945106	50945307	3:50945206	121	x
chr6	122397556	122397757	6:122397656	121	x
chr5	62669950	62670151	5:62670050	121	x
chr1	300165212	300165413	1:300165312	121	x
chr9	12499955	12500156	9:12500055	121	x
chr1	297222691	297222892	1:297222791	121	x
chr1	15283006	15283207	1:15283106	121	x
chr1	66608374	66608575	1:66608474	123	x
chr5	197665753	197665954	5:197665853	129	x
chr9	138087003	138087204	9:138087103	128	x
chr5	218086838	218087039	5:218086938	122	x
chr10	103509009	103509210	10:103509109	121	x
chr3	209608272	209608473	3:209608372	121	x
chr5	53341805	53342006	5:53341905	121	x
chr6	91340309	91340510	6:91340409	121	x
chr6	179330899	179331100	6:179330999	121	x
chr7	102790053	102790254	7:102790153	121	x
chr9	21713727	21713928	9:21713827	121	x
chr8	79340006	79340207	8:79340106	121	x
chr9	158066137	158066338	9:158066237	121	x
chr1	3168943	3169144	1:3169043	121	x
chr3	175419887	175420088	3:175419987	121	x
chr6	36617555	36617756	6:36617655	121	x
chr2	147302144	147302345	2:147302244	121	x
chr1	68896106	68896307	1:68896206	121	x
chr3	161095087	161095288	3:161095187	121	x
chr7	3105698	3105899	7:3105798	121	x
chr4	183695536	183695737	4:183695636	121	x
chr8	153539855	153540056	8:153539955	121	x
chr7	148070818	148071019	7:148070918	121	x
chr8	180427930	180428131	8:180428030	121	x
chr5	183343216	183343417	5:183343316	121	x
chr10	129196652	129196853	10:129196752	121	x
chr1	184391227	184391428	1:184391327	134	x
chr1	262298020	262298221	1:262298120	126	x
chr1	53472747	53472948	1:53472847	123	x
chr5	193303606	193303807	5:193303706	133	x
chr8	70202434	70202635	8:70202534	122	x
chr2	179082414	179082615	2:179082514	122	x
chr1	103511743	103511944	1:103511843	121	x
chr1	242198990	242199191	1:242199090	121	x
chr3	171309166	171309367	3:171309266	121	x
chr3	206497476	206497677	3:206497576	121	x
chr5	12496872	12497073	5:12496972	121	x
chr5	120790986	120791187	5:120791086	121	x
chr7	53575731	53575932	7:53575831	121	x
chr1	9098896	9099097	1:9098996	121	x
chr8	152974040	152974241	8:152974140	121	x
chr1	24836480	24836681	1:24836580	121	x
chr7	32348440	32348641	7:32348540	121	x
chr1	28798975	28799176	1:28799075	121	x
chr10	143178245	143178446	10:143178345	120	x
chr10	147692192	147692393	10:147692292	120	x
chr2	212882222	212882423	2:212882322	120	x
chr10	131691384	131691585	10:131691484	120	x
chr1	4670562	4670763	1:4670662	120	x
chr6	166285032	166285233	6:166285132	120	x
chr5	35752775	35752976	5:35752875	120	x
chr2	86061664	86061865	2:86061764	120	x
chr1	19444287	19444488	1:19444387	120	x
chr7	158827695	158827896	7:158827795	133	x
chr1	254742394	254742595	1:254742494	120	x
chr10	92151680	92151881	10:92151780	120	x
chr3	180682964	180683165	3:180683064	120	x
chr4	181584235	181584436	4:181584335	120	x
chr8	150019154	150019355	8:150019254	120	x
chr8	172447804	172448005	8:172447904	120	x
chr9	135143774	135143975	9:135143874	120	x
chr6	106452636	106452837	6:106452736	120	x
chr2	217978039	217978240	2:217978139	120	x
chr4	192785691	192785892	4:192785791	120	x
chr8	175954412	175954613	8:175954512	120	x
chr1	145189132	145189333	1:145189232	120	x
chr2	4405677	4405878	2:4405777	120	x
chr5	94849047	94849248	5:94849147	120	x
chr3	8208091	8208292	3:8208191	120	x
chr1	37418027	37418228	1:37418127	120	x
chr1	210757566	210757767	1:210757666	120	x
chr2	196223783	196223984	2:196223883	120	x
chr3	29736394	29736595	3:29736494	120	x
chr1	99502057	99502258	1:99502157	120	x
chr2	49502332	49502533	2:49502432	120	x
chr1	250686636	250686837	1:250686736	142	x
chr1	17054319	17054520	1:17054419	121	x
chr5	55192042	55192243	5:55192142	130	x
chr2	196224563	196224764	2:196224663	133	x
chr6	153456669	153456870	6:153456769	123	x
chr6	128880013	128880214	6:128880113	123	x
chr1	99499638	99499839	1:99499738	120	x
chr2	195633734	195633935	2:195633834	120	x
chr2	203054241	203054442	2:203054341	120	x
chr3	226462253	226462454	3:226462353	120	x
chr4	185332316	185332517	4:185332416	120	x
chr4	216783653	216783854	4:216783753	120	x
chr4	239884637	239884838	4:239884737	120	x
chr5	16488773	16488974	5:16488873	120	x
chr6	88157633	88157834	6:88157733	120	x
chr7	141450280	141450481	7:141450380	120	x
chr9	3767460	3767661	9:3767560	120	x
chr3	178174417	178174618	3:178174517	120	x
chr3	22685977	22686178	3:22686077	120	x
chr2	41431898	41432099	2:41431998	120	x
chr3	22339318	22339519	3:22339418	120	x
chr2	187696239	187696440	2:187696339	120	x
chr4	163127737	163127938	4:163127837	120	x
chr6	161421307	161421508	6:161421407	120	x
chr5	23604176	23604377	5:23604276	120	x
chr8	12353535	12353736	8:12353635	120	x
chr5	224376504	224376705	5:224376604	120	x
chr9	144513458	144513659	9:144513558	120	x
chr1	152368946	152369147	1:152369046	120	x
chr8	178213751	178213952	8:178213851	120	x
chr3	158742192	158742393	3:158742292	123	x
chr6	157304816	157305017	6:157304916	124	x
chr1	201428887	201429088	1:201428987	126	x
chr1	72509376	72509577	1:72509476	120	x
chr1	279489560	279489761	1:279489660	120	x
chr4	197768484	197768685	4:197768584	120	x
chr4	197855056	197855257	4:197855156	120	x
chr4	234684593	234684794	4:234684693	120	x
chr7	149284516	149284717	7:149284616	120	x
chr8	115226682	115226883	8:115226782	120	x
chr2	153236780	153236981	2:153236880	120	x
chr1	36186457	36186658	1:36186557	120	x
chr1	5418202	5418403	1:5418302	120	x
chr2	17263401	17263602	2:17263501	120	x
chr2	230726729	230726930	2:230726829	120	x
chr6	107206373	107206574	6:107206473	120	x
chr5	194374797	194374998	5:194374897	120	x
chr1	194699075	194699276	1:194699175	120	x
chr5	50934474	50934675	5:50934574	120	x
chr9	104271494	104271695	9:104271594	120	x
chr3	185211000	185211201	3:185211100	120	x
chr1	294388398	294388599	1:294388498	120	x
chr7	22521777	22521978	7:22521877	120	x
chr2	4323915	4324116	2:4324015	120	x
chr2	202134393	202134594	2:202134493	120	x
chr4	179869687	179869888	4:179869787	120	x
chr2	17957513	17957714	2:17957613	120	x
chr1	195821545	195821746	1:195821645	120	x
chr3	178228251	178228452	3:178228351	127	x
chr3	186674364	186674565	3:186674464	133	x
chr1	226912787	226912988	1:226912887	150	x
chr3	154274129	154274330	3:154274229	120	x
chr9	116650095	116650296	9:116650195	132	x
chr3	178211062	178211263	3:178211162	129	x
chr5	22338512	22338713	5:22338612	123	x
chr2	86060916	86061117	2:86061016	122	x
chr1	5090302	5090503	1:5090402	120	x
chr1	58571259	58571460	1:58571359	120	x
chr10	129076530	129076731	10:129076630	120	x
chr5	12968411	12968612	5:12968511	120	x
chr6	153341031	153341232	6:153341131	120	x
chr8	20443111	20443312	8:20443211	120	x
chr9	153899750	153899951	9:153899850	120	x
chr7	4712591	4712792	7:4712691	119	x
chr5	31423500	31423701	5:31423600	119	x
chr9	128187788	128187989	9:128187888	119	x
chr7	109726803	109727004	7:109726903	119	x
chr1	29507426	29507627	1:29507526	119	x
chr4	7514579	7514780	4:7514679	119	x
chr9	128185894	128186095	9:128185994	119	x
chr2	223897189	223897390	2:223897289	119	x
chr8	98667058	98667259	8:98667158	119	x
chr5	176350852	176351053	5:176350952	119	x
chr8	7431505	7431706	8:7431605	119	x
chr5	39846906	39847107	5:39847006	119	x
chr7	139415158	139415359	7:139415258	119	x
chr1	277198761	277198962	1:277198861	119	x
chr7	120713814	120714015	7:120713914	119	x
chr2	237347218	237347419	2:237347318	119	x
chr1	231677227	231677428	1:231677327	119	x
chr8	155853518	155853719	8:155853618	119	x
chr1	262297545	262297746	1:262297645	120	x
chr7	167975619	167975820	7:167975719	127	x
chr1	60234433	60234634	1:60234533	119	x
chr1	236556581	236556782	1:236556681	119	x
chr2	10990469	10990670	2:10990569	119	x
chr3	7534301	7534502	3:7534401	119	x
chr3	212112480	212112681	3:212112580	119	x
chr4	185331503	185331704	4:185331603	119	x
chr5	150374320	150374521	5:150374420	119	x
chr5	195711220	195711421	5:195711320	119	x
chr5	202615278	202615479	5:202615378	119	x
chr7	127108993	127109194	7:127109093	119	x
chr9	2741883	2742084	9:2741983	119	x
chr9	151564385	151564586	9:151564485	119	x
chr9	152626033	152626234	9:152626133	119	x
chr8	121273301	121273502	8:121273401	119	x
chr7	127145486	127145687	7:127145586	119	x
chr6	123247737	123247938	6:123247837	119	x
chr2	9460951	9461152	2:9461051	119	x
chr1	266548060	266548261	1:266548160	119	x
chr10	114101114	114101315	10:114101214	119	x
chr2	202268185	202268386	2:202268285	119	x
chr1	66867430	66867631	1:66867530	119	x
chr3	12505651	12505852	3:12505751	119	x
chr1	71491314	71491515	1:71491414	119	x
chr8	127821671	127821872	8:127821771	119	x
chr4	166729336	166729537	4:166729436	119	x
chr6	168220672	168220873	6:168220772	119	x
chr1	34331534	34331735	1:34331634	119	x
chr3	5901064	5901265	3:5901164	119	x
chr1	220695126	220695327	1:220695226	119	x
chr7	169660567	169660768	7:169660667	119	x
chr8	24722919	24723120	8:24723019	120	x
chr7	128831920	128832121	7:128832020	119	x
chr1	10562684	10562885	1:10562784	140	x
chr3	209983403	209983604	3:209983503	122	x
chr7	139439348	139439549	7:139439448	126	x
chr2	41382313	41382514	2:41382413	132	x
chr3	213110748	213110949	3:213110848	132	x
chr4	206121740	206121941	4:206121840	128	x
chr1	19465184	19465385	1:19465284	119	x
chr1	42363592	42363793	1:42363692	119	x
chr4	244314430	244314631	4:244314530	119	x
chr6	173658834	173659035	6:173658934	119	x
chr7	179755542	179755743	7:179755642	119	x
chr3	22744029	22744230	3:22744129	119	x
chr1	199609598	199609799	1:199609698	119	x
chr1	160181000	160181201	1:160181100	119	x
chr8	178141762	178141963	8:178141862	119	x
chr8	20442188	20442389	8:20442288	119	x
chr3	39140986	39141187	3:39141086	119	x
chr8	175607967	175608168	8:175608067	119	x
chr1	17736131	17736332	1:17736231	119	x
chr3	49969234	49969435	3:49969334	119	x
chr6	35762358	35762559	6:35762458	119	x
chr8	76875981	76876182	8:76876081	131	x
chr9	2692798	2692999	9:2692898	131	x
chr1	60051449	60051650	1:60051549	130	x
chr10	114083337	114083538	10:114083437	131	x
chr8	103803897	103804098	8:103803997	128	x
chr3	192515345	192515546	3:192515445	133	x
chr1	15583628	15583829	1:15583728	119	x
chr1	235527258	235527459	1:235527358	119	x
chr10	134931507	134931708	10:134931607	119	x
chr2	2927636	2927837	2:2927736	119	x
chr2	15174182	15174383	2:15174282	119	x
chr2	62951301	62951502	2:62951401	119	x
chr3	160735007	160735208	3:160735107	119	x
chr4	15564827	15565028	4:15564927	119	x
chr4	183580168	183580369	4:183580268	119	x
chr5	52002667	52002868	5:52002767	119	x
chr5	126819237	126819438	5:126819337	119	x
chr6	107830083	107830284	6:107830183	119	x
chr8	128951877	128952078	8:128951977	119	x
chr8	155292457	155292658	8:155292557	119	x
chr9	1055142	1055343	9:1055242	119	x
chr5	209494044	209494245	5:209494144	119	x
chr3	16666449	16666650	3:16666549	119	x
chr9	66174012	66174213	9:66174112	119	x
chr8	149715297	149715498	8:149715397	119	x
chr6	174086617	174086818	6:174086717	119	x
chr5	224208352	224208553	5:224208452	119	x
chr3	212114771	212114972	3:212114871	119	x
chr6	113890133	113890334	6:113890233	119	x
chr3	24974506	24974707	3:24974606	119	x
chr10	129211398	129211599	10:129211498	119	x
chr2	218384225	218384426	2:218384325	119	x
chr3	204437202	204437403	3:204437302	119	x
chr1	34330911	34331112	1:34331011	119	x
chr4	54565384	54565585	4:54565484	118	x
chr8	173684118	173684319	8:173684218	118	x
chr3	49831391	49831592	3:49831491	118	x
chr9	114430007	114430208	9:114430107	118	x
chr4	148250062	148250263	4:148250162	125	x
chr5	160448201	160448402	5:160448301	120	x
chr1	27072086	27072287	1:27072186	126	x
chr1	85915424	85915625	1:85915524	119	x
chr3	174751983	174752184	3:174752083	130	x
chr2	213598972	213599173	2:213599072	119	x
chr1	62907555	62907756	1:62907655	118	x
chr1	301092297	301092498	1:301092397	118	x
chr10	150977650	150977851	10:150977750	118	x
chr3	212110234	212110435	3:212110334	118	x
chr7	182574943	182575144	7:182575043	118	x
chr9	157815755	157815956	9:157815855	118	x
chr10	129211686	129211887	10:129211786	118	x
chr8	996697	996898	8:996797	118	x
chr9	96321906	96322107	9:96322006	118	x
chr1	210755977	210756178	1:210756077	118	x
chr7	11127501	11127702	7:11127601	118	x
chr10	147341033	147341234	10:147341133	118	x
chr6	176268583	176268784	6:176268683	118	x
chr8	88892751	88892952	8:88892851	118	x
chr5	221553545	221553746	5:221553645	118	x
chr3	189795582	189795783	3:189795682	118	x
chr4	142268548	142268749	4:142268648	118	x
chr8	180908093	180908294	8:180908193	118	x
chr4	28363031	28363232	4:28363131	118	x
chr4	135352111	135352312	4:135352211	118	x
chr6	43601099	43601300	6:43601199	118	x
chr3	180470917	180471118	3:180471017	118	x
chr1	32586112	32586313	1:32586212	118	x
chr9	12771463	12771664	9:12771563	118	x
chr5	94905943	94906144	5:94906043	137	x
chr6	171612558	171612759	6:171612658	133	x
chr10	118637168	118637369	10:118637268	120	x
chr3	223194139	223194340	3:223194239	139	x
chr9	149075272	149075473	9:149075372	118	x
chr1	268271939	268272140	1:268272039	120	x
chr2	10054414	10054615	2:10054514	121	x
chr1	52051541	52051742	1:52051641	124	x
chr1	32055235	32055436	1:32055335	118	x
chr1	285928305	285928506	1:285928405	118	x
chr1	296860268	296860469	1:296860368	118	x
chr2	20538534	20538735	2:20538634	118	x
chr3	190567046	190567247	3:190567146	118	x
chr6	5005865	5006066	6:5005965	118	x
chr9	116929687	116929888	9:116929787	118	x
chr9	140143608	140143809	9:140143708	118	x
chr7	93420665	93420866	7:93420765	118	x
chr4	172241320	172241521	4:172241420	118	x
chr4	234087883	234088084	4:234087983	118	x
chr3	2272873	2273074	3:2272973	118	x
chr3	50527118	50527319	3:50527218	118	x
chr1	29941374	29941575	1:29941474	118	x
chr1	261027647	261027848	1:261027747	118	x
chr8	35208361	35208562	8:35208461	118	x
chr3	149686778	149686979	3:149686878	118	x
chr1	43631877	43632078	1:43631977	118	x
chr6	173516110	173516311	6:173516210	118	x
chr8	110491701	110491902	8:110491801	118	x
chr1	229775882	229776083	1:229775982	118	x
chr1	254864528	254864729	1:254864628	118	x
chr4	36995091	36995292	4:36995191	118	x
chr7	169412520	169412721	7:169412620	118	x
chr1	257595901	257596102	1:257596001	119	x
chr1	201428971	201429172	1:201429071	119	x
chr10	129052403	129052604	10:129052503	118	x
chr2	115957198	115957399	2:115957298	118	x
chr4	34201461	34201662	4:34201561	118	x
chr4	132771581	132771782	4:132771681	118	x
chr7	133401646	133401847	7:133401746	118	x
chr7	153617722	153617923	7:153617822	118	x
chr8	12262518	12262719	8:12262618	118	x
chr1	12260266	12260467	1:12260366	118	x
chr2	4406045	4406246	2:4406145	118	x
chr2	35199115	35199316	2:35199215	118	x
chr6	106222484	106222685	6:106222584	118	x
chr3	22669568	22669769	3:22669668	118	x
chr10	113886072	113886273	10:113886172	118	x
chr4	172110504	172110705	4:172110604	118	x
chr6	161953743	161953944	6:161953843	118	x
chr2	15772295	15772496	2:15772395	118	x
chr7	11681136	11681337	7:11681236	118	x
chr1	85503724	85503925	1:85503824	118	x
chr6	8159667	8159868	6:8159767	118	x
chr10	115761416	115761617	10:115761516	118	x
chr8	178213852	178214053	8:178213952	118	x
chr5	208662391	208662592	5:208662491	118	x
chr1	154661079	154661280	1:154661179	118	x
chr1	292720820	292721021	1:292720920	118	x
chr6	169935803	169936004	6:169935903	118	x
chr8	173311104	173311305	8:173311204	139	x
chr8	171871027	171871228	8:171871127	130	x
chr1	250659002	250659203	1:250659102	162	x
chr5	210351648	210351849	5:210351748	120	x
chr6	17432836	17433037	6:17432936	142	x
chr5	213567690	213567891	5:213567790	128	x
chr1	143860997	143861198	1:143861097	118	x
chr2	15455719	15455920	2:15455819	118	x
chr8	71414034	71414235	8:71414134	118	x
chr6	164269799	164270000	6:164269899	118	x
chr5	211068974	211069175	5:211069074	118	x
chr1	30637899	30638100	1:30637999	118	x
chr5	36678833	36679034	5:36678933	118	x
chr9	10983655	10983856	9:10983755	118	x
chr1	184578051	184578252	1:184578151	118	x
chr3	7848768	7848969	3:7848868	118	x
chr2	192455882	192456083	2:192455982	118	x
chr6	172222101	172222302	6:172222201	118	x
chr7	171130486	171130687	7:171130586	118	x
chr9	134434574	134434775	9:134434674	117	x
chr8	171331636	171331837	8:171331736	117	x
chr4	94825602	94825803	4:94825702	117	x
chr9	135926026	135926227	9:135926126	117	x
chr6	156622338	156622539	6:156622438	117	x
chr2	35087218	35087419	2:35087318	117	x
chr9	23824254	23824455	9:23824354	117	x
chr7	174474063	174474264	7:174474163	117	x
chr2	191009570	191009771	2:191009670	117	x
chr3	8159375	8159576	3:8159475	117	x
chr8	176046184	176046385	8:176046284	119	x
chr3	169250650	169250851	3:169250750	138	x
chr4	15958255	15958456	4:15958355	134	x
chr8	21146018	21146219	8:21146118	130	x
chr2	63037562	63037763	2:63037662	133	x
chr1	223482546	223482747	1:223482646	117	x
chr1	243130609	243130810	1:243130709	117	x
chr10	91234880	91235081	10:91234980	117	x
chr2	5662876	5663077	2:5662976	117	x
chr2	25108091	25108292	2:25108191	117	x
chr2	31103047	31103248	2:31103147	117	x
chr2	188267671	188267872	2:188267771	117	x
chr3	175672964	175673165	3:175673064	117	x
chr3	213864417	213864618	3:213864517	117	x
chr5	2586265	2586466	5:2586365	117	x
chr5	12122786	12122987	5:12122886	117	x
chr6	146508309	146508510	6:146508409	117	x
chr7	125124380	125124581	7:125124480	117	x
chr8	92413759	92413960	8:92413859	117	x
chr9	145980754	145980955	9:145980854	117	x
chr9	32707821	32708022	9:32707921	117
chr2	153849335	153849536	2:153849435	117
chr6	164002155	164002356	6:164002255	117
chr8	170919326	170919527	8:170919426	117
chr6	177275455	177275656	6:177275555	117
chr5	78177816	78178017	5:78177916	117
chr10	114047992	114048193	10:114048092	117
chr4	244984917	244985118	4:244985017	117
chr8	146062864	146063065	8:146062964	117
chr7	174072777	174072978	7:174072877	117
chr1	45136020	45136221	1:45136120	117
chr1	3959824	3960025	1:3959924	117
chr2	241020386	241020587	2:241020486	117
chr7	169597346	169597547	7:169597446	117
chr1	10196399	10196600	1:10196499	117
chr3	222752967	222753168	3:222753067	117
chr5	82743230	82743431	5:82743330	117
chr1	6723877	6724078	1:6723977	117
chr2	96637852	96638053	2:96637952	117
chr3	222985362	222985563	3:222985462	117
chr1	41028597	41028798	1:41028697	117
chr2	12749917	12750118	2:12750017	130
chr6	164968903	164969104	6:164969003	130
chr1	3114446	3114647	1:3114546	117
chr1	17041988	17042189	1:17042088	117
chr1	36187096	36187297	1:36187196	117
chr1	51060332	51060533	1:51060432	117
chr10	119330163	119330364	10:119330263	117
chr3	116228020	116228221	3:116228120	117
chr3	188232259	188232460	3:188232359	117
chr3	207887456	207887657	3:207887556	117
chr4	141154694	141154895	4:141154794	117
chr5	204485780	204485981	5:204485880	117
chr6	83214425	83214626	6:83214525	117
chr9	102564794	102564995	9:102564894	117
chr3	212103466	212103667	3:212103566	117
chr9	139260096	139260297	9:139260196	117
chr5	35752899	35753100	5:35752999	117
chr3	218335173	218335374	3:218335273	117
chr4	25880312	25880513	4:25880412	117
chr1	201606611	201606812	1:201606711	117
chr5	61640763	61640964	5:61640863	117
chr7	168202235	168202436	7:168202335	117
chr1	226422393	226422594	1:226422493	117
chr8	166387281	166387482	8:166387381	117
chr9	11449746	11449947	9:11449846	117
chr9	13250097	13250298	9:13250197	117
chr8	39255183	39255384	8:39255283	117
chr7	170705894	170706095	7:170705994	117
chr3	187590342	187590543	3:187590442	117
chr10	119440296	119440497	10:119440396	117
chr9	158064578	158064779	9:158064678	117
chr6	12444383	12444584	6:12444483	130
chr6	149281303	149281504	6:149281403	120
chr9	144327431	144327632	9:144327531	118
chr3	178212794	178212995	3:178212894	126
chr1	51291448	51291649	1:51291548	117
chr7	181842068	181842269	7:181842168	117
chr2	35084269	35084470	2:35084369	117
chr2	62557548	62557749	2:62557648	117
chr7	184275136	184275337	7:184275236	117
chr3	175088199	175088400	3:175088299	117
chr1	200372044	200372245	1:200372144	117
chr9	139872020	139872221	9:139872120	117
chr4	12795911	12796112	4:12796011	117
chr6	107005483	107005684	6:107005583	117
chr1	23764703	23764904	1:23764803	117
chr4	243091227	243091428	4:243091327	117
chr1	192228702	192228903	1:192228802	117
chr4	72863378	72863579	4:72863478	117
chr8	102793686	102793887	8:102793786	117
chr1	19980640	19980841	1:19980740	129
chr7	131177965	131178166	7:131178065	119
chr1	52789364	52789565	1:52789464	122
chr3	106921527	106921728	3:106921627	137
chr1	17047659	17047860	1:17047759	120
chr1	203835316	203835517	1:203835416	117
chr3	123440671	123440872	3:123440771	117
chr3	214714926	214715127	3:214715026	117
chr5	25596857	25597058	5:25596957	117
chr6	10095556	10095757	6:10095656	117
chr6	177448693	177448894	6:177448793	117
chr7	173185765	173185966	7:173185865	117
chr9	156242084	156242285	9:156242184	117
chr6	174086869	174087070	6:174086969	117
chr3	139390286	139390487	3:139390386	117
chr1	259843272	259843473	1:259843372	117
chr9	121475646	121475847	9:121475746	117
chr1	19474284	19474485	1:19474384	117
chr5	37974962	37975163	5:37975062	117
chr1	281104870	281105071	1:281104970	117
chr2	81748774	81748975	2:81748874	117
chr5	29073918	29074119	5:29074018	116
chr7	152397742	152397943	7:152397842	116
chr5	85050330	85050531	5:85050430	116
chr9	85280908	85281109	9:85281008	116
chr5	78524421	78524622	5:78524521	116
chr9	16427275	16427476	9:16427375	116
chr6	160724940	160725141	6:160725040	116
chr8	163808236	163808437	8:163808336	116
chr5	72073299	72073500	5:72073399	116
chr5	224389328	224389529	5:224389428	116
chr3	220943894	220944095	3:220943994	116
chr5	193592367	193592568	5:193592467	116
chr10	140924064	140924265	10:140924164	116
chr5	213621733	213621934	5:213621833	129
chr1	287020332	287020533	1:287020432	124
chr1	42715257	42715458	1:42715357	120
chr1	52051106	52051307	1:52051206	125
chr2	112273461	112273662	2:112273561	116
chr3	171143196	171143397	3:171143296	116
chr3	238016096	238016297	3:238016196	116
chr6	19116226	19116427	6:19116326	116
chr6	138803462	138803663	6:138803562	116
chr8	134765453	134765654	8:134765553	116
chr8	161581397	161581598	8:161581497	116
chr9	155355019	155355220	9:155355119	116
chr4	234096615	234096816	4:234096715	116
chr2	11184760	11184961	2:11184860	116
chr2	194925664	194925865	2:194925764	116
chr7	167753584	167753785	7:167753684	116
chr8	163748389	163748590	8:163748489	116
chr1	87697276	87697477	1:87697376	116
chr7	168197914	168198115	7:168198014	116
chr8	175587687	175587888	8:175587787	116
chr1	160180689	160180890	1:160180789	116
chr2	231021107	231021308	2:231021207	116
chr8	165835732	165835933	8:165835832	116
chr8	97306779	97306980	8:97306879	116
chr10	145839439	145839640	10:145839539	116
chr7	166505813	166506014	7:166505913	119
chr10	69845509	69845710	10:69845609	116
chr2	12458918	12459119	2:12459018	116
chr2	143759780	143759981	2:143759880	116
chr3	193743236	193743437	3:193743336	116
chr5	43016372	43016573	5:43016472	116
chr5	177704294	177704495	5:177704394	116
chr6	176256655	176256856	6:176256755	116
chr7	180859180	180859381	7:180859280	116
chr8	152939608	152939809	8:152939708	116
chr8	155160868	155161069	8:155160968	116
chr9	13256273	13256474	9:13256373	116
chr9	27839675	27839876	9:27839775	116
chr1	228610753	228610954	1:228610853	116
chr3	2763733	2763934	3:2763833	116
chr5	217824494	217824695	5:217824594	116
chr5	184087050	184087251	5:184087150	116
chr1	108916880	108917081	1:108916980	116
chr9	128185496	128185697	9:128185596	116
chr3	210846908	210847109	3:210847008	116
chr2	9863214	9863415	2:9863314	121
chr4	179933862	179934063	4:179933962	119
chr6	177425808	177426009	6:177425908	116
chr3	8154868	8155069	3:8154968	122
chr9	25413139	25413340	9:25413239	124
chr8	93579728	93579929	8:93579828	123
chr2	237321014	237321215	2:237321114	117
chr8	161732079	161732280	8:161732179	217
chr2	9877127	9877328	2:9877227	127
chr1	3488587	3488788	1:3488687	116
chr1	260026746	260026947	1:260026846	116
chr1	284753831	284754032	1:284753931	116
chr2	1718445	1718646	2:1718545	116
chr3	29731340	29731541	3:29731440	116
chr3	129137799	129138000	3:129137899	116
chr3	205064645	205064846	3:205064745	116
chr5	36018391	36018592	5:36018491	116
chr5	222685878	222686079	5:222685978	116
chr4	246217009	246217210	4:246217109	116
chr5	198851917	198852118	5:198852017	116
chr5	76707411	76707612	5:76707511	116
chr10	87050442	87050643	10:87050542	116
chr3	7534967	7535168	3:7535067	116
chr1	251533359	251533560	1:251533459	116
chr5	212147361	212147562	5:212147461	116
chr5	194704278	194704479	5:194704378	116
chr2	189523562	189523763	2:189523662	116
chr1	109455546	109455747	1:109455646	116
chr8	173337163	173337364	8:173337263	116
chr8	144451727	144451928	8:144451827	116
chr9	90935727	90935928	9:90935827	116
chr1	282425553	282425754	1:282425653	116
chr5	102147742	102147943	5:102147842	116
chr3	20436450	20436651	3:20436550	116
chr6	95930481	95930682	6:95930581	116
chr3	150318020	150318221	3:150318120	116
chr10	139783769	139783970	10:139783869	121
chr6	149234226	149234427	6:149234326	124
chr7	130156880	130157081	7:130156980	119
chr3	203762284	203762485	3:203762384	116
chr7	158675256	158675457	7:158675356	128
chr6	159007913	159008114	6:159008013	128
chr1	262298656	262298857	1:262298756	125
chr8	14323230	14323431	8:14323330	119
chr1	96580406	96580607	1:96580506	116
chr1	174350600	174350801	1:174350700	116
chr1	178400321	178400522	1:178400421	116
chr1	281516429	281516630	1:281516529	116
chr3	222492080	222492281	3:222492180	116
chr6	2491632	2491833	6:2491732	116
chr9	98480179	98480380	9:98480279	116
chr5	53138848	53139049	5:53138948	116
chr8	153539552	153539753	8:153539652	115
chr1	53760963	53761164	1:53761063	115
chr1	273771804	273772005	1:273771904	115
chr6	121530444	121530645	6:121530544	115
chr5	203585521	203585722	5:203585621	115
chr1	233822106	233822307	1:233822206	115
chr7	139280737	139280938	7:139280837	115
chr7	173289326	173289527	7:173289426	115
chr6	175823050	175823251	6:175823150	115
chr2	224456811	224457012	2:224456911	115
chr6	134045245	134045446	6:134045345	115
chr7	176676435	176676636	7:176676535	115
chr4	248175051	248175252	4:248175151	115
chr3	22743520	22743721	3:22743620	115
chr2	41431555	41431756	2:41431655	115
chr3	15002062	15002263	3:15002162	115
chr9	2476078	2476279	9:2476178	115
chr6	139977251	139977452	6:139977351	115
chr8	73821882	73822083	8:73821982	115
chr6	89415495	89415696	6:89415595	117
chr1	231780392	231780593	1:231780492	127
chr3	162815062	162815263	3:162815162	122
chr4	36922271	36922472	4:36922371	118
chr3	19789959	19790160	3:19790059	115
chr5	198018103	198018304	5:198018203	115
chr7	155286953	155287154	7:155287053	115
chr1	185953284	185953485	1:185953384	115
chr6	121693929	121694130	6:121694029	115
chr1	89661215	89661416	1:89661315	115
chr7	172006508	172006709	7:172006608	115
chr8	22650890	22651091	8:22650990	115
chr3	222247253	222247454	3:222247353	115
chr7	176683174	176683375	7:176683274	115
chr1	95340815	95341016	1:95340915	115
chr1	40368692	40368893	1:40368792	115
chr6	173308698	173308899	6:173308798	115
chr1	26378127	26378328	1:26378227	115
chr1	241029653	241029854	1:241029753	115
chr10	141990596	141990797	10:141990696	115
chr3	218063944	218064145	3:218064044	115
chr5	204304114	204304315	5:204304214	115
chr5	222932237	222932438	5:222932337	115
chr7	149557121	149557322	7:149557221	127
chr3	204806902	204807103	3:204807002	118
chr7	135085559	135085760	7:135085659	116
chr5	209198106	209198307	5:209198206	118
chr4	70419112	70419313	4:70419212	116
chr1	278283172	278283373	1:278283272	131
chr9	148767947	148768148	9:148768047	118
chr1	29514780	29514981	1:29514880	125
chr1	42730243	42730444	1:42730343	127
chr9	97934415	97934616	9:97934515	127
chr2	184475929	184476130	2:184476029	127
chr1	223144247	223144448	1:223144347	115
chr2	71030387	71030588	2:71030487	115
chr3	48928877	48929078	3:48928977	115
chr8	142703554	142703755	8:142703654	115
chr8	151365920	151366121	8:151366020	115
chr9	55253581	55253782	9:55253681	115
chr3	22961729	22961930	3:22961829	115
chr1	101436604	101436805	1:101436704	115
chr2	195363755	195363956	2:195363855	115
chr8	65935062	65935263	8:65935162	115
chr8	20442518	20442719	8:20442618	115
chr7	166187811	166188012	7:166187911	115
chr3	22456401	22456602	3:22456501	115
chr5	199347332	199347533	5:199347432	115
chr3	226087807	226088008	3:226087907	115
chr2	205785235	205785436	2:205785335	115
chr10	114085255	114085456	10:114085355	115
chr3	230677768	230677969	3:230677868	115
chr4	186814491	186814692	4:186814591	115
chr7	141800014	141800215	7:141800114	115
chr5	39846534	39846735	5:39846634	115
chr6	138805587	138805788	6:138805687	115
chr4	167994121	167994322	4:167994221	116
chr1	156083334	156083535	1:156083434	131
chr8	70203057	70203258	8:70203157	115
chr8	139547618	139547819	8:139547718	118
chr2	13203567	13203768	2:13203667	127
chr6	141519840	141520041	6:141519940	127
chr1	228862976	228863177	1:228863076	117
chr1	229626087	229626288	1:229626187	122
chr4	185596586	185596787	4:185596686	121
chr10	108080780	108080981	10:108080880	115
chr7	7302297	7302498	7:7302397	115
chr8	163808885	163809086	8:163808985	115
chr2	209829511	209829712	2:209829611	115
chr6	126778861	126779062	6:126778961	115
chr10	2519452	2519653	10:2519552	115
chr9	118749180	118749381	9:118749280	115
chr9	9019883	9020084	9:9019983	115
chr2	46138331	46138532	2:46138431	115
chr8	170296804	170297005	8:170296904	115
chr1	51767938	51768139	1:51768038	115
chr2	61308420	61308621	2:61308520	115
chr5	6770591	6770792	5:6770691	115
chr10	143602352	143602553	10:143602452	115
chr6	104194187	104194388	6:104194287	115
chr8	76901340	76901541	8:76901440	115
chr5	195919899	195920100	5:195919999	114
chr9	9763176	9763377	9:9763276	114
chr4	60569419	60569620	4:60569519	114
chr2	196225535	196225736	2:196225635	127
chr1	226911599	226911800	1:226911699	126
chr5	94821809	94822010	5:94821909	115
chr4	36995335	36995536	4:36995435	116
chr2	24072009	24072210	2:24072109	126
chr6	42930769	42930970	6:42930869	126
chr9	116422039	116422240	9:116422139	126
chr5	218087971	218088172	5:218088071	123
chr7	141776004	141776205	7:141776104	115
chr2	116645637	116645838	2:116645737	117
chr2	199904827	199905028	2:199904927	126
chr1	77171717	77171918	1:77171817	114
chr1	174351182	174351383	1:174351282	114
chr2	46141740	46141941	2:46141840	114
chr2	201643813	201644014	2:201643913	114
chr5	214780088	214780289	5:214780188	114
chr6	143201208	143201409	6:143201308	114
chr6	163470933	163471134	6:163471033	114
chr6	163680430	163680631	6:163680530	114
chr9	158036607	158036808	9:158036707	114
chr10	130130641	130130842	10:130130741	114
chr6	164970410	164970611	6:164970510	114
chr3	9043623	9043824	3:9043723	114
chr2	4561106	4561307	2:4561206	114
chr7	170425669	170425870	7:170425769	114
chr3	216106916	216107117	3:216107016	114
chr2	210511059	210511260	2:210511159	114
chr4	202386847	202387048	4:202386947	114
chr10	135457770	135457971	10:135457870	114
chr1	47831922	47832123	1:47832022	114
chr2	33430806	33431007	2:33430906	114
chr5	23839723	23839924	5:23839823	114
chr1	300491820	300492021	1:300491920	114
chr8	101055939	101056140	8:101056039	114
chr8	121273142	121273343	8:121273242	114
chr4	190920231	190920432	4:190920331	114
chr5	22987914	22988115	5:22988014	114
chr5	208714530	208714731	5:208714630	116
chr1	12448945	12449146	1:12449045	126
chr4	161337896	161338097	4:161337996	126
chr2	180543253	180543454	2:180543353	115
chr8	178389961	178390162	8:178390061	119
chr7	153892855	153893056	7:153892955	120
chr9	17958486	17958687	9:17958586	118
chr1	300194710	300194911	1:300194810	114
chr2	45474612	45474813	2:45474712	114
chr3	196140031	196140232	3:196140131	114
chr4	158271412	158271613	4:158271512	114
chr6	2122424	2122625	6:2122524	114
chr10	1525441	1525642	10:1525541	114
chr10	144069055	144069256	10:144069155	114
chr7	113507434	113507635	7:113507534	114
chr4	161382845	161383046	4:161382945	114
chr5	101706409	101706610	5:101706509	114
chr7	163147845	163148046	7:163147945	114
chr6	42331126	42331327	6:42331226	114
chr3	176808745	176808946	3:176808845	114
chr3	171757852	171758053	3:171757952	114
chr8	88892374	88892575	8:88892474	114
chr9	24015651	24015852	9:24015751	114
chr3	189753439	189753640	3:189753539	114
chr1	19473940	19474141	1:19474040	114
chr8	106785660	106785861	8:106785760	114
chr7	120174559	120174760	7:120174659	114
chr7	1370397	1370598	7:1370497	126
chr7	42656265	42656466	7:42656365	126
chr9	114587274	114587475	9:114587374	125
chr1	255959388	255959589	1:255959488	121
chr5	190718882	190719083	5:190718982	114
chr3	185853781	185853982	3:185853881	125
chr3	210607653	210607854	3:210607753	125
chr3	209808502	209808703	3:209808602	115
chr3	183071037	183071238	3:183071137	120
chr10	63522823	63523024	10:63522923	114
chr2	104062056	104062257	2:104062156	114
chr5	170514987	170515188	5:170515087	114
chr8	22401904	22402105	8:22402004	114
chr6	146632343	146632544	6:146632443	114
chr2	210875007	210875208	2:210875107	114
chr3	191282707	191282908	3:191282807	114
chr1	26666865	26667066	1:26666965	114
chr3	161095392	161095593	3:161095492	114
chr5	190179756	190179957	5:190179856	114
chr6	161960383	161960584	6:161960483	114
chr3	228705196	228705397	3:228705296	114
chr2	219328364	219328565	2:219328464	114
chr5	50938822	50939023	5:50938922	114
chr1	60295322	60295523	1:60295422	114
chr5	102218611	102218812	5:102218711	114
chr7	160222583	160222784	7:160222683	114
chr10	92190593	92190794	10:92190693	114
chr2	184471624	184471825	2:184471724	114
chr1	14916071	14916272	1:14916171	114
chr8	136480047	136480248	8:136480147	114
chr7	163588208	163588409	7:163588308	139
chr8	123733337	123733538	8:123733437	114
chr6	173312001	173312202	6:173312101	125
chr1	75983704	75983905	1:75983804	114
chr3	8496051	8496252	3:8496151	114
chr3	175059427	175059628	3:175059527	114
chr4	22622824	22623025	4:22622924	114
chr5	194621009	194621210	5:194621109	114
chr7	123329587	123329788	7:123329687	114
chr9	144505174	144505375	9:144505274	114
chr3	116232048	116232249	3:116232148	114
chr3	201461624	201461825	3:201461724	114
chr9	21435317	21435518	9:21435417	114
chr5	78524161	78524362	5:78524261	114
chr8	149863074	149863275	8:149863174	114
chr10	140163751	140163952	10:140163851	114
chr2	52563782	52563983	2:52563882	114
chr3	35994387	35994588	3:35994487	114
chr2	11179767	11179968	2:11179867	113
chr8	35598013	35598214	8:35598113	113
chr2	221754249	221754450	2:221754349	113
chr7	166506074	166506275	7:166506174	113
chr3	189801244	189801445	3:189801344	113
chr1	277479896	277480097	1:277479996	113
chr7	165097685	165097886	7:165097785	118
chr5	203585106	203585307	5:203585206	114
chr1	242061543	242061744	1:242061643	113
chr5	219598384	219598585	5:219598484	113
chr6	2120447	2120648	6:2120547	113
chr7	2719627	2719828	7:2719727	113
chr3	235366422	235366623	3:235366522	113
chr2	18382597	18382798	2:18382697	113
chr3	191282843	191283044	3:191282943	113
chr9	147556343	147556544	9:147556443	113
chr4	201139652	201139853	4:201139752	113
chr3	23119334	23119535	3:23119434	113
chr9	513901	514102	9:514001	113
chr1	225707872	225708073	1:225707972	113
chr3	128685358	128685559	3:128685458	113
chr9	66163023	66163224	9:66163123	113
chr3	38310224	38310425	3:38310324	113
chr6	171116449	171116650	6:171116549	113
chr5	198017383	198017584	5:198017483	123
chr3	44166587	44166788	3:44166687	120
chr3	184277775	184277976	3:184277875	120
chr9	156187711	156187912	9:156187811	120
chr9	157727591	157727792	9:157727691	125
chr6	4741468	4741669	6:4741568	117
chr5	212688431	212688632	5:212688531	113
chr7	159076004	159076205	7:159076104	114
chr2	9877286	9877487	2:9877386	114
chr5	28848407	28848608	5:28848507	114
chr1	5095432	5095633	1:5095532	123
chr3	203399294	203399495	3:203399394	115
chr7	130546039	130546240	7:130546139	116
chr10	102901623	102901824	10:102901723	113
chr3	212495879	212496080	3:212495979	113
chr5	175073668	175073869	5:175073768	113
chr5	209312179	209312380	5:209312279	113
chr8	163803498	163803699	8:163803598	113
chr8	178150322	178150523	8:178150422	113
chr5	6787765	6787966	5:6787865	113
chr2	196223462	196223663	2:196223562	113
chr5	3675373	3675574	5:3675473	113
chr3	222593649	222593850	3:222593749	113
chr7	10852806	10853007	7:10852906	113
chr1	43631701	43631902	1:43631801	113
chr2	12079246	12079447	2:12079346	113
chr1	26378335	26378536	1:26378435	113
chr1	56349281	56349482	1:56349381	113
chr8	2997966	2998167	8:2998066	113
chr3	185774280	185774481	3:185774380	113
chr2	218384075	218384276	2:218384175	113
chr1	27922737	27922938	1:27922837	113
chr6	135799099	135799300	6:135799199	113
chr1	70404541	70404742	1:70404641	113
chr7	167312985	167313186	7:167313085	113
chr2	1803409	1803610	2:1803509	113
chr2	32239927	32240128	2:32240027	113
chr9	16427500	16427701	9:16427600	120
chr8	166621322	166621523	8:166621422	113
chr9	374585	374786	9:374685	130
chr1	56920290	56920491	1:56920390	123
chr5	29075575	29075776	5:29075675	118
chr7	9442824	9443025	7:9442924	132
chr8	179535632	179535833	8:179535732	116
chr5	7131179	7131380	5:7131279	118
chr10	135867243	135867444	10:135867343	115
chr4	192785308	192785509	4:192785408	114
chr6	173515802	173516003	6:173515902	114
chr2	34535222	34535423	2:34535322	120
chr5	190715408	190715609	5:190715508	117
chr3	194516446	194516647	3:194516546	120
chr3	176614030	176614231	3:176614130	119
chr3	22450404	22450605	3:22450504	116
chr3	162579390	162579591	3:162579490	124
chr8	161818776	161818977	8:161818876	124
chr4	177928234	177928435	4:177928334	113
chr8	173198830	173199031	8:173198930	113
chr9	139809734	139809935	9:139809834	113
chr2	210280777	210280978	2:210280877	113
chr4	99911091	99911292	4:99911191	113
chr7	4750537	4750738	7:4750637	113
chr3	200742584	200742785	3:200742684	113
chr3	192796858	192797059	3:192796958	113
chr7	168447407	168447608	7:168447507	113
chr1	24836703	24836904	1:24836803	113
chr2	12266887	12267088	2:12266987	114
chr6	98457582	98457783	6:98457682	121
chr2	47039541	47039742	2:47039641	120
chr4	245472539	245472740	4:245472639	122
chr2	8401283	8401484	2:8401383	123
chr4	180054073	180054274	4:180054173	114
chr2	22112091	22112292	2:22112191	123
chr4	171956548	171956749	4:171956648	117
chr5	14633152	14633353	5:14633252	124
chr10	134936501	134936702	10:134936601	116
chr8	174537895	174538096	8:174537995	117
chr6	164433425	164433626	6:164433525	119
chr2	9802956	9803157	2:9803056	119
chr2	220200195	220200396	2:220200295	113
chr5	193592542	193592743	5:193592642	113
chr9	84316194	84316395	9:84316294	113
chr5	85858676	85858877	5:85858776	112
chr1	152368875	152369076	1:152368975	112
chr6	169870930	169871131	6:169871030	112
chr3	200709131	200709332	3:200709231	112
chr3	22669719	22669920	3:22669819	112
chr3	20436351	20436552	3:20436451	112
chr1	28799122	28799323	1:28799222	112
chr1	7970657	7970858	1:7970757	112
chr5	98756713	98756914	5:98756813	112
chr7	93420307	93420508	7:93420407	112
chr5	190263884	190264085	5:190263984	113
chr5	201435912	201436113	5:201436012	128
chr3	186187125	186187326	3:186187225	124
chr3	216110983	216111184	3:216111083	124
chr1	178325526	178325727	1:178325626	119
chr3	22448917	22449118	3:22449017	116
chr7	128024865	128025066	7:128024965	120
chr9	19837781	19837982	9:19837881	117
chr1	53215214	53215415	1:53215314	135
chr4	243088436	243088637	4:243088536	112
chr1	233822286	233822487	1:233822386	112
chr2	61029458	61029659	2:61029558	112
chr3	181601911	181602112	3:181602011	112
chr2	196212779	196212980	2:196212879	125
chr6	12445288	12445489	6:12445388	126
chr2	50055529	50055730	2:50055629	120
chr1	5095696	5095897	1:5095796	115
chr7	175021763	175021964	7:175021863	114
chr7	158291332	158291533	7:158291432	113
chr4	17540880	17541081	4:17540980	120
chr9	2692484	2692685	9:2692584	112
chr8	102970706	102970907	8:102970806	112
chr6	153778181	153778382	6:153778281	112
chr7	150179187	150179388	7:150179287	112
chr2	220200488	220200689	2:220200588	112
chr2	241778413	241778614	2:241778513	115
chr3	188503593	188503794	3:188503693	123
chr2	30422183	30422384	2:30422283	118
chr9	101707065	101707266	9:101707165	117
chr7	158667722	158667923	7:158667822	114
chr7	174587498	174587699	7:174587598	115
chr5	202333353	202333554	5:202333453	122
chr3	230117336	230117537	3:230117436	123
chr1	81221541	81221742	1:81221641	123
chr4	195685257	195685458	4:195685357	114
chr8	147284373	147284574	8:147284473	112
chr1	56427261	56427462	1:56427361	112
chr6	144925522	144925723	6:144925622	117
chr3	213843301	213843502	3:213843401	114
chr7	174848753	174848954	7:174848853	122
chr1	250658111	250658312	1:250658211	143
chr4	186789415	186789616	4:186789515	115
chr1	302197696	302197897	1:302197796	119
chr3	177480162	177480363	3:177480262	118
chr5	186237642	186237843	5:186237742	113
chr1	77866947	77867148	1:77867047	121
chr5	211061217	211061418	5:211061317	123
chr4	182638703	182638904	4:182638803	123
chr1	39177041	39177242	1:39177141	117
chr10	114083102	114083303	10:114083202	111
chr1	265453239	265453440	1:265453339	111
chr2	210238062	210238263	2:210238162	111
chr1	95700506	95700707	1:95700606	111
chr7	21760339	21760540	7:21760439	111
chr6	4889459	4889660	6:4889559	148
chr1	38812685	38812886	1:38812785	115
chr9	82307014	82307215	9:82307114	112
chr1	15206223	15206424	1:15206323	122
chr4	243666500	243666701	4:243666600	122
chr10	15901101	15901302	10:15901201	122
chr7	8845132	8845333	7:8845232	113
chr8	177125584	177125785	8:177125684	113
chr3	199092411	199092612	3:199092511	118
chr7	11127386	11127587	7:11127486	113
chr4	197889135	197889336	4:197889235	114
chr1	287015785	287015986	1:287015885	126
chr6	151062519	151062720	6:151062619	111
chr4	19560537	19560738	4:19560637	111
chr7	171729230	171729431	7:171729330	111
chr8	180908437	180908638	8:180908537	111
chr6	43622573	43622774	6:43622673	111
chr1	16640560	16640761	1:16640660	111
chr6	43622420	43622621	6:43622520	111
chr3	216729014	216729215	3:216729114	116
chr5	36158349	36158550	5:36158449	114
chr8	76860067	76860268	8:76860167	117
chr8	20575679	20575880	8:20575779	116
chr7	176684849	176685050	7:176684949	119
chr8	123732488	123732689	8:123732588	115
chr6	122026664	122026865	6:122026764	121
chr5	61665625	61665826	5:61665725	117
chr3	7534863	7535064	3:7534963	111
chr4	99910902	99911103	4:99911002	111
chr3	128685262	128685463	3:128685362	111
chr7	170425948	170426149	7:170426048	111
chr2	63937646	63937847	2:63937746	122
chr6	172217737	172217938	6:172217837	122
chr5	177248173	177248374	5:177248273	122
chr1	85955988	85956189	1:85956088	122
chr2	215935160	215935361	2:215935260	116
chr8	155848777	155848978	8:155848877	118
chr1	48386900	48387101	1:48387000	113
chr8	165223460	165223661	8:165223560	113
chr3	22450560	22450761	3:22450660	115
chr1	89503385	89503586	1:89503485	122
chr6	39260564	39260765	6:39260664	121
chr8	166621511	166621712	8:166621611	112
chr5	166527987	166528188	5:166528087	111
chr1	265453079	265453280	1:265453179	111
chr6	127697514	127697715	6:127697614	111
chr3	180481392	180481593	3:180481492	111
chr6	104194992	104195193	6:104195092	111
chr6	145420473	145420674	6:145420573	110
chr1	32973258	32973459	1:32973358	110
chr5	33269388	33269589	5:33269488	111
chr1	193298751	193298952	1:193298851	116
chr10	132636886	132637087	10:132636986	113
chr8	65942328	65942529	8:65942428	121
chr4	192362453	192362654	4:192362553	117
chr5	216893413	216893614	5:216893513	117
chr5	200912110	200912311	5:200912210	128
chr1	10090824	10091025	1:10090924	115
chr7	158670286	158670487	7:158670386	121
chr3	161987572	161987773	3:161987672	115
chr9	429179	429380	9:429279	115
chr5	223129066	223129267	5:223129166	113
chr3	193633745	193633946	3:193633845	110
chr6	126778780	126778981	6:126778880	110
chr1	2626979	2627180	1:2627079	110
chr1	27922912	27923113	1:27923012	110
chr10	88892167	88892368	10:88892267	110
chr7	150179435	150179636	7:150179535	110
chr3	216106749	216106950	3:216106849	110
chr5	176351162	176351363	5:176351262	110
chr5	190770346	190770547	5:190770446	110
chr1	39041626	39041827	1:39041726	110
chr2	15774012	15774213	2:15774112	129
chr3	5901225	5901426	3:5901325	112
chr1	241799562	241799763	1:241799662	115
chr5	212750044	212750245	5:212750144	122
chr3	25972494	25972695	3:25972594	114
chr6	174217810	174218011	6:174217910	112
chr1	123862002	123862203	1:123862102	121
chr6	144924041	144924242	6:144924141	121
chr1	105054199	105054400	1:105054299	121
chr7	163726853	163727054	7:163726953	117
chr3	185853287	185853488	3:185853387	116
chr8	175007714	175007915	8:175007814	118
chr5	201533357	201533558	5:201533457	123
chr6	149234546	149234747	6:149234646	123
chr6	161887518	161887719	6:161887618	110
chr6	174113894	174114095	6:174113994	110
chr1	165936477	165936678	1:165936577	110
chr9	23823961	23824162	9:23824061	110
chr2	188983035	188983236	2:188983135	110
chr9	160721763	160721964	9:160721863	110
chr1	261027843	261028044	1:261027943	110
chr5	19624062	19624263	5:19624162	110
chr1	51767782	51767983	1:51767882	110
chr8	103806349	103806550	8:103806449	116
chr10	88891938	88892139	10:88892038	111
chr5	7129939	7130140	5:7130039	118
chr5	10574795	10574996	5:10574895	128
chr4	219093105	219093306	4:219093205	113
chr10	147443862	147444063	10:147443962	121
chr1	34331038	34331239	1:34331138	110
chr3	176808893	176809094	3:176808993	110
chr9	160722051	160722252	9:160722151	110
chr7	168179092	168179293	7:168179192	110
chr3	22339608	22339809	3:22339708	110
chr1	228606154	228606355	1:228606254	110
chr2	151043733	151043934	2:151043833	111
chr6	174084907	174085108	6:174085007	114
chr2	50055800	50056001	2:50055900	117
chr1	226809970	226810171	1:226810070	140
chr2	63037874	63038075	2:63037974	117
chr2	221754617	221754818	2:221754717	110
chr5	75184681	75184882	5:75184781	119
chr8	123733158	123733359	8:123733258	113
chr5	202226656	202226857	5:202226756	120
chr2	196406202	196406403	2:196406302	121
chr5	201395506	201395707	5:201395606	120
chr5	202973024	202973225	5:202973124	120
chr8	20474334	20474535	8:20474434	116
chr6	115292806	115293007	6:115292906	118
chr7	131681985	131682186	7:131682085	110
chr6	121834100	121834301	6:121834200	110
chr1	37418352	37418553	1:37418452	110
chr3	38310470	38310671	3:38310570	110
chr6	112720785	112720986	6:112720885	109
chr7	171113953	171114154	7:171114053	109
chr6	120541079	120541280	6:120541179	124
chr2	17263273	17263474	2:17263373	113
chr9	430972	431173	9:431072	120
chr5	78523029	78523230	5:78523129	120
chr1	228862621	228862822	1:228862721	120
chr7	120436065	120436266	7:120436165	110
chr10	14449369	14449570	10:14449469	114
chr8	13272454	13272655	8:13272554	116
chr9	15004981	15005182	9:15005081	116
chr5	190488115	190488316	5:190488215	119
chr6	171116223	171116424	6:171116323	109
chr10	14450582	14450783	10:14450682	117
chr6	160725804	160726005	6:160725904	117
chr5	211764660	211764861	5:211764760	120
chr3	174752150	174752351	3:174752250	110
chr4	242058896	242059097	4:242058996	115
chr9	110422996	110423197	9:110423096	112
chr8	161605076	161605277	8:161605176	116
chr3	176798868	176799069	3:176798968	130
chr7	120435924	120436125	7:120436024	110
chr7	173018104	173018305	7:173018204	109
chr3	28458973	28459174	3:28459073	109
chr10	115761723	115761924	10:115761823	109
chr7	86727137	86727338	7:86727237	109
chr2	18123850	18124051	2:18123950	109
chr2	86061499	86061700	2:86061599	109
chr4	163127882	163128083	4:163127982	109
chr1	220695307	220695508	1:220695407	109
chr1	26667034	26667235	1:26667134	109
chr3	188233075	188233276	3:188233175	109
chr2	192944346	192944547	2:192944446	114
chr1	227034342	227034543	1:227034442	120
chr5	88060989	88061190	5:88061089	120
chr6	158579326	158579527	6:158579426	119
chr5	180243651	180243852	5:180243751	119
chr6	104491779	104491980	6:104491879	131
chr3	200708859	200709060	3:200708959	110
chr10	147774286	147774487	10:147774386	114
chr1	231563622	231563823	1:231563722	122
chr9	137505441	137505642	9:137505541	118
chr9	831253	831454	9:831353	120
chr9	144517111	144517312	9:144517211	114
chr6	113463311	113463512	6:113463411	119
chr10	4170620	4170821	10:4170720	109
chr1	95700326	95700527	1:95700426	109
chr7	168178911	168179112	7:168179011	109
chr8	113384096	113384297	8:113384196	109
chr4	176028013	176028214	4:176028113	109
chr6	138475125	138475326	6:138475225	109
chr2	35198818	35199019	2:35198918	109
chr9	147556473	147556674	9:147556573	109
chr8	102970915	102971116	8:102971015	109
chr6	36666658	36666859	6:36666758	109
chr2	18123658	18123859	2:18123758	109
chr3	194520575	194520776	3:194520675	117
chr6	171371535	171371736	6:171371635	112
chr4	186148418	186148619	4:186148518	116
chr10	143511099	143511300	10:143511199	114
chr6	161078725	161078926	6:161078825	115
chr8	170315413	170315614	8:170315513	119
chr5	202958656	202958857	5:202958756	119
chr2	200580670	200580871	2:200580770	117
chr6	106452896	106453097	6:106452996	112
chr2	109433617	109433818	2:109433717	110
chr5	75185018	75185219	5:75185118	110
chr7	171114238	171114439	7:171114338	109
chr5	98757071	98757272	5:98757171	109
chr7	163147476	163147677	7:163147576	109
chr7	182003600	182003801	7:182003700	109
chr1	34331720	34331921	1:34331820	109
chr1	85503880	85504081	1:85503980	109
chr7	168447218	168447419	7:168447318	108
chr3	228705092	228705293	3:228705192	108
chr1	251533630	251533831	1:251533730	108
chr8	166629457	166629658	8:166629557	115
chr2	52563473	52563674	2:52563573	119
chr1	250689614	250689815	1:250689714	121
chr1	255959113	255959314	1:255959213	114
chr1	205006995	205007196	1:205007095	122
chr5	204304636	204304837	5:204304736	110
chr3	194915032	194915233	3:194915132	118
chr3	10951559	10951760	3:10951659	118
chr3	7533734	7533935	3:7533834	108
chr9	94369559	94369760	9:94369659	108
chr2	1803136	1803337	2:1803236	108
chr5	180243937	180244138	5:180244037	108
chr4	161382649	161382850	4:161382749	108
chr4	160842167	160842368	4:160842267	108
chr5	19767448	19767649	5:19767548	108
chr3	22686168	22686369	3:22686268	108
chr7	162178562	162178763	7:162178662	108
chr5	201034774	201034975	5:201034874	118
chr5	202622098	202622299	5:202622198	118
chr5	203102361	203102562	5:203102461	118
chr9	13248028	13248229	9:13248128	118
chr5	7089342	7089543	5:7089442	118
chr9	372014	372215	9:372114	118
chr6	171612366	171612567	6:171612466	111
chr1	292720633	292720834	1:292720733	110
chr7	156799868	156800069	7:156799968	125
chr1	201605048	201605249	1:201605148	109
chr5	173965867	173966068	5:173965967	132
chr5	160448316	160448517	5:160448416	118
chr1	7981034	7981235	1:7981134	118
chr5	83703290	83703491	5:83703390	118
chr5	221687420	221687621	5:221687520	118
chr1	56891835	56892036	1:56891935	118
chr5	201693583	201693784	5:201693683	118
chr10	144073699	144073900	10:144073799	118
chr2	18382346	18382547	2:18382446	118
chr6	158842993	158843194	6:158843093	114
chr4	99078836	99079037	4:99078936	108
chr1	51768264	51768465	1:51768364	108
chr1	32973152	32973353	1:32973252	108
chr1	12260585	12260786	1:12260685	108
chr6	36666748	36666949	6:36666848	108
chr4	243088702	243088903	4:243088802	108
chr1	225708105	225708306	1:225708205	108
chr4	154570798	154570999	4:154570898	108
chr4	99078982	99079183	4:99079082	108
chr9	139259779	139259980	9:139259879	108
chr7	159803746	159803947	7:159803846	108
chr5	7131371	7131572	5:7131471	114
chr2	209829715	209829916	2:209829815	109
chr9	135926290	135926491	9:135926390	110
chr1	274459679	274459880	1:274459779	118
chr7	128025621	128025822	7:128025721	118
chr7	162189328	162189529	7:162189428	118
chr1	297617062	297617263	1:297617162	118
chr3	230103021	230103222	3:230103121	108
chr6	177425077	177425278	6:177425177	115
chr5	213567943	213568144	5:213568043	111
chr9	84316399	84316600	9:84316499	108
chr8	105059913	105060114	8:105060013	108
chr5	20824144	20824345	5:20824244	108
chr10	94271345	94271546	10:94271445	108
chr8	166621684	166621885	8:166621784	111
chr1	52831072	52831273	1:52831172	108
chr3	151623628	151623829	3:151623728	117
chr2	25177070	25177271	2:25177170	114
chr1	83427733	83427934	1:83427833	118
chr5	62808397	62808598	5:62808497	118
chr8	67659526	67659727	8:67659626	117
chr9	374498	374699	9:374598	115
chr1	178285034	178285235	1:178285134	111
chr3	191063257	191063458	3:191063357	109
chr5	207660446	207660647	5:207660546	122
chr1	200370617	200370818	1:200370717	118
chr5	190255023	190255224	5:190255123	123
chr3	22449046	22449247	3:22449146	116
chr1	229896974	229897175	1:229897074	124
chr2	23633925	23634126	2:23634025	117
chr8	36607844	36608045	8:36607944	117
chr5	186168648	186168849	5:186168748	107
chr6	104542732	104542933	6:104542832	107
chr6	127697386	127697587	6:127697486	107
chr1	293801606	293801807	1:293801706	107
chr6	169871182	169871383	6:169871282	107
chr8	173952408	173952609	8:173952508	107
chr4	12795584	12795785	4:12795684	107
chr8	105059724	105059925	8:105059824	107
chr6	149955351	149955552	6:149955451	117
chr5	142502728	142502929	5:142502828	117
chr3	43562817	43563018	3:43562917	117
chr6	173515501	173515702	6:173515601	110
chr9	158064283	158064484	9:158064383	109
chr9	82306632	82306833	9:82306732	109
chr2	196273458	196273659	2:196273558	119
chr1	39069664	39069865	1:39069764	112
chr7	135561206	135561407	7:135561306	110
chr7	174848632	174848833	7:174848732	109
chr7	116857037	116857238	7:116857137	116
chr1	204350849	204351050	1:204350949	117
chr1	58572762	58572963	1:58572862	117
chr1	230696214	230696415	1:230696314	117
chr9	737219	737420	9:737319	117
chr7	126375032	126375233	7:126375132	117
chr6	113002771	113002972	6:113002871	117
chr5	208710322	208710523	5:208710422	126
chr1	42704813	42705014	1:42704913	114
chr1	32190398	32190599	1:32190498	107
chr5	19767573	19767774	5:19767673	107
chr2	33430943	33431144	2:33431043	107
chr5	167827880	167828081	5:167827980	107
chr1	193298956	193299157	1:193299056	114
chr7	22377179	22377380	7:22377279	107
chr7	159022310	159022511	7:159022410	239
chr9	108446903	108447104	9:108447003	116
chr6	104195203	104195404	6:104195303	107
chr6	159165882	159166083	6:159165982	108
chr5	201255196	201255397	5:201255296	117
chr7	127106806	127107007	7:127106906	117
chr8	112456341	112456542	8:112456441	109
chr3	116231768	116231969	3:116231868	109
chr2	194076056	194076257	2:194076156	117
chr5	198943640	198943841	5:198943740	107
chr3	192797043	192797244	3:192797143	108
chr8	113383760	113383961	8:113383860	107
chr5	20824467	20824668	5:20824567	107
chr7	86726973	86727174	7:86727073	107
chr10	144064540	144064741	10:144064640	112
chr8	113272651	113272852	8:113272751	107
chr2	47041371	47041572	2:47041471	120
chr2	189523239	189523440	2:189523339	108
chr1	175990427	175990628	1:175990527	117
chr3	204828961	204829162	3:204829061	117
chr5	201436728	201436929	5:201436828	116
chr2	196680729	196680930	2:196680829	118
chr5	200677077	200677278	5:200677177	123
chr4	84397810	84398011	4:84397910	123
chr1	282425342	282425543	1:282425442	109
chr5	203102938	203103139	5:203103038	116
chr3	203551323	203551524	3:203551423	116
chr6	112720990	112721191	6:112721090	107
chr5	166527733	166527934	5:166527833	107
chr8	101055782	101055983	8:101055882	107
chr1	288713459	288713660	1:288713559	106
chr5	6770281	6770482	5:6770381	107
chr3	204823639	204823840	3:204823739	120
chr8	161749493	161749694	8:161749593	114
chr4	183073637	183073838	4:183073737	107
chr1	42715137	42715338	1:42715237	114
chr8	170291841	170292042	8:170291941	114
chr1	41028830	41029031	1:41028930	112
chr2	238807959	238808160	2:238808059	116
chr7	162812798	162812999	7:162812898	116
chr5	23840010	23840211	5:23840110	116
chr1	70111250	70111451	1:70111350	109
chr10	145053113	145053314	10:145053213	122
chr9	427208	427409	9:427308	122
chr6	140985907	140986108	6:140986007	108
chr7	139439088	139439289	7:139439188	107
chr5	200575256	200575457	5:200575356	263
chr5	32647657	32647858	5:32647757	106
chr8	101056184	101056385	8:101056284	106
chr10	4170849	4171050	10:4170949	106
chr8	71413727	71413928	8:71413827	106
chr6	122026852	122027053	6:122026952	107
chr2	23633664	23633865	2:23633764	107
chr6	121833807	121834008	6:121833907	107
chr3	28459137	28459338	3:28459237	106
chr5	201274165	201274366	5:201274265	120
chr6	138805493	138805694	6:138805593	108
chr10	135864006	135864207	10:135864106	116
chr1	250546387	250546588	1:250546487	116
chr9	117234877	117235078	9:117234977	115
chr8	20442683	20442884	8:20442783	110
chr1	5260	5461	3.76389	279
chr5	101208673	101208874	5:101208773	119
chr9	139809978	139810179	9:139810078	108
chr2	202260567	202260768	2:202260667	122
chr3	230102847	230103048	3:230102947	109
chr6	104543029	104543230	6:104543129	106
chr7	173018379	173018580	7:173018479	117
chr1	288713543	288713744	1:288713643	106
chr5	31590884	31591085	5:31590984	106
chr4	176027744	176027945	4:176027844	106
chr3	39141206	39141407	3:39141306	106
chr9	96321552	96321753	9:96321652	106
chr7	177792406	177792607	7:177792506	114
chr10	77959893	77960094	10:77959993	113
chr1	44177534	44177735	1:44177634	115
chr7	156491031	156491232	7:156491131	110
chr8	149715091	149715292	8:149715191	107
chr7	182003401	182003602	7:182003501	107
chr7	134190520	134190721	7:134190620	107
chr2	196225931	196226132	2:196226031	121
chr7	158837624	158837825	7:158837724	118
chr2	131952447	131952648	2:131952547	122
chr5	33269268	33269469	5:33269368	108
chr6	149281573	149281774	6:149281673	114
chr2	13825979	13826180	2:13826079	113
chr1	267631409	267631610	1:267631509	115
chr10	88928850	88929051	10:88928950	115
chr5	190770563	190770764	5:190770663	106
chr2	225313234	225313435	2:225313334	107
chr2	4405432	4405633	2:4405532	107
chr7	168177070	168177271	7:168177170	115
chr8	177352250	177352451	8:177352350	113
chr10	57149522	57149723	10:57149622	115
chr9	115060711	115060912	9:115060811	115
chr3	191063091	191063292	3:191063191	114
chr2	5760062	5760263	2:5760162	116
chr1	19445186	19445387	1:19445286	121
chr5	186237378	186237579	5:186237478	109
[truncated: 202 more rows]

## Sheet: ST4
Supplementary Table S4. Differentially expressed ZmRap2.7 target genes
List 2109 genes with ZmRap2.7 peaks
input	description
Zm00001eb425700	( )-neomenthol dehydrogenase
Zm00001eb078570	( )-neomenthol dehydrogenase
Zm00001eb257130	17.4 kDa class III heat shock protein
Zm00001eb055950	1-aminocyclopropane-1-carboxylate synthase
Zm00001eb193040	20 kDa chaperonin
Zm00001eb100100	20 kDa chaperonin
Zm00001eb208050	26S proteasome non-ATPase regulatory subunit 2 homolog
Zm00001eb295460	26S proteasome non-ATPase regulatory subunit 5
Zm00001eb033100	3-dehydro-bile acid delta4
Zm00001eb402270	3-dehydroquinate synthase
Zm00001eb138330	3-deoxy-8-phosphooctulonate synthase
Zm00001eb343610	3-deoxy-manno-octulosonate cytidylyltransferase
Zm00001eb102030	3-hydroxy-3-methylglutaryl coenzyme A reductase
Zm00001eb153460	3-hydroxyisobutyryl-CoA hydrolase-like protein 5
Zm00001eb296590	3-ketoacyl-CoA synthase
Zm00001eb398750	3-ketoacyl-CoA synthase
Zm00001eb343740	3-ketoacyl-CoA synthase 12
Zm00001eb110710	3-methyl-2-oxobutanoate hydroxymethyltransferase
Zm00001eb388640	3-oxoacyl-[acyl-carrier-protein] synthase III chloroplastic
Zm00001eb296700	40S ribosomal protein S12
Zm00001eb278610	40S ribosomal protein S17
Zm00001eb277530	40S ribosomal protein S24
Zm00001eb151050	40S ribosomal protein S25
Zm00001eb145390	4-diphosphocytidyl-2C-methyl-D-erythritol synthase
Zm00001eb417500	4HBT domain-containing protein
Zm00001eb232960	4-hydroxyphenylpyruvate dioxygenase
Zm00001eb005360	50S ribosomal protein L18
Zm00001eb107660	5-formyltetrahydrofolate cyclo-ligase
Zm00001eb272850	60S acidic ribosomal protein P3
Zm00001eb072000	60S ribosomal protein L12
Zm00001eb252830	60S ribosomal protein L31
Zm00001eb317450	60S ribosomal protein L32-1
Zm00001eb322940	60S ribosomal protein L44
Zm00001eb071540	60S ribosomal protein L7-2
Zm00001eb223940	65-kDa microtubule-associated protein 3
Zm00001eb156480	65-kDa microtubule-associated protein 3
Zm00001eb141930	6-phosphogluconate dehydrogenase
Zm00001eb300240	9-cis-epoxycarotenoid dioxygenase
Zm00001eb248950	AAA -type ATPase containing the peptidase M41 domain
Zm00001eb258280	AarF domain kinase
Zm00001eb147250	AB hydrolase-1 domain-containing protein
Zm00001eb005850	AB hydrolase-1 domain-containing protein
Zm00001eb005860	AB hydrolase-1 domain-containing protein
Zm00001eb220910	AB hydrolase-1 domain-containing protein
Zm00001eb366900	ABA response element binding factor
Zm00001eb279120	ABA responsive element binding factor 1
Zm00001eb129790	ABC transporter B family member 21
Zm00001eb402410	ABC transporter C family member 3
Zm00001eb419770	ABC transporter C family member 4
Zm00001eb265830	ABC transporter domain-containing protein
Zm00001eb315790	ABC transporter domain-containing protein
Zm00001eb161790	ABC transporter domain-containing protein
Zm00001eb178670	ABC transporter domain-containing protein
Zm00001eb419500	ABC transporter G family member 34
Zm00001eb037470	ABC transporter G family member 34
Zm00001eb065380	ABC transporter G family member 34
Zm00001eb161780	ABC transporter G family member 40
Zm00001eb145490	Abhydrolase domain-containing protein C22H12.03
Zm00001eb290140	Abscisic acid receptor PYL5
Zm00001eb147240	ABSCISIC ACID-INSENSITIVE 5
Zm00001eb038010	ABSCISIC ACID-INSENSITIVE 5-like protein 5
Zm00001eb422400	Abscisic stress-ripening protein 3
Zm00001eb378890	ACB domain-containing protein
Zm00001eb258950	Acetyl-CoA C-acyltransferase-like protein
Zm00001eb425270	Acid phosphatase/vanadium-dependent haloperoxidase-related protein
Zm00001eb327200	Acidic leucine-rich nuclear phosphoprotein 32-related protein
Zm00001eb294840	acidPPc domain-containing protein
Zm00001eb056070	ACT domain-containing protein ACR1
Zm00001eb243700	ACT domain-containing protein ACR3
Zm00001eb261170	ACT domain-containing protein ACR8
Zm00001eb398620	ACT domain-containing protein ACR8
Zm00001eb321460	Actin depolymerizing factor2
Zm00001eb146780	Actin-7
Zm00001eb062600	Actin-depolymerizing factor 4
Zm00001eb071090	Acyclic sesquiterpene synthase
Zm00001eb347020	Acyl transferase 7
Zm00001eb123620	Acyl-coenzyme A oxidase 4
Zm00001eb146130	Adenine nucleotide alpha hydrolase-like superfamily protein
Zm00001eb286740	Adenine/guanine permease AZG1
Zm00001eb185220	Adenosine kinase
Zm00001eb425710	Adenosylhomocysteinase
Zm00001eb062580	ADF-H domain-containing protein
Zm00001eb012330	Adipocyte plasma membrane-associated protein-like
Zm00001eb026700	alcohol dehydrogenase-like 4
Zm00001eb100180	Aldehyde dehydrogenase (NAD( ))
Zm00001eb389050	Aldehyde oxygenase (deformylating)
Zm00001eb290330	Aldose reductase
Zm00001eb375240	Alkyl transferase
Zm00001eb389820	Allantoate deiminase
Zm00001eb324590	Alpha 14-glycosyltransferase family protein
Zm00001eb125950	alpha-1
Zm00001eb382490	Alpha-1
Zm00001eb430470	alpha-1
Zm00001eb044860	Alpha-galactosidase
Zm00001eb293540	Alpha-MPP
Zm00001eb250340	Aluminum-activated malate transporter 10
Zm00001eb348260	Aluminum-activated malate transporter 9
Zm00001eb277520	Amino acid permease 6
Zm00001eb384590	Amino acid permease 6
Zm00001eb289990	Ammonium transporter
Zm00001eb096360	Ananain
Zm00001eb012790	Ankyrin repeat-containing protein
Zm00001eb102920	Ankyrin repeat-containing protein
Zm00001eb012800	Ankyrin repeat-containing protein
Zm00001eb286920	Annexin-like protein RJ4
Zm00001eb270810	Anthranilate N-benzoyltransferase protein 1
Zm00001eb066090	Anthranilate synthase beta subunit 1
Zm00001eb000860	AP-2 complex subunit alpha
Zm00001eb294830	AP2/ERF and B3 domain-containing transcription repressor TEM1
Zm00001eb156040	AP2/ERF and B3 domain-containing transcription repressor TEM1
Zm00001eb038070	AP2/ERF domain-containing protein
Zm00001eb067980	AP2-like ethylene-responsive transcription factor AIL5
Zm00001eb070770	APO protein 1
Zm00001eb317360	Aquaporin SIP1-1
Zm00001eb378210	Arginine decarboxylase
Zm00001eb128780	Argonaute
Zm00001eb073810	Argonaute
Zm00001eb070760	Argonaute 2
Zm00001eb276980	Argonaute/Dicer protein
Zm00001eb227030	ARM repeat superfamily protein
Zm00001eb017660	Armadillo
Zm00001eb017670	Armadillo
Zm00001eb013110	Arogenate dehydratase
Zm00001eb416700	Aromatic-L-amino-acid decarboxylase
Zm00001eb314710	Asparate aminotransferase
Zm00001eb042320	Aspartate carbamoyltransferase
Zm00001eb106300	Aspartic proteinase nepenthesin-1
Zm00001eb106310	Aspartic proteinase nepenthesin-1
Zm00001eb329730	Aspartic proteinase nepenthesin-1
Zm00001eb343950	Aspartic proteinase oryzasin-1
Zm00001eb220040	Aspartokinase
Zm00001eb280160	Aspartokinase
Zm00001eb012080	AT-hook motif nuclear-localized protein
Zm00001eb161810	ATPase
Zm00001eb293530	ATP-dependent 6-phosphofructokinase
Zm00001eb327390	ATP-dependent DNA helicase Q-like 3-like
Zm00001eb425250	ATP-dependent DNA helicase Q-like 5
Zm00001eb048970	ATP-dependent zinc metalloprotease FTSH 4
Zm00001eb054960	Atypical receptor-like kinase MARK
Zm00001eb126590	Auxin efflux carrier
Zm00001eb082150	Auxin response factor
Zm00001eb247720	Auxin response factor
Zm00001eb225570	Auxin response factor
Zm00001eb142840	Auxin-induced protein X15
Zm00001eb145310	Auxin-inducible protein
Zm00001eb276990	Auxin-responsive protein
Zm00001eb301590	Auxin-responsive protein
Zm00001eb375570	Auxin-responsive protein
Zm00001eb271530	Auxin-responsive protein IAA20
Zm00001eb043760	Auxin-responsive protein SAUR32
Zm00001eb321140	Auxin-responsive protein SAUR36
Zm00001eb402290	auxin-responsive protein SAUR76-like
Zm00001eb367860	Avr9/Cf-9 rapidly elicited protein 137
Zm00001eb402300	AvrRpt-cleavage domain-containing protein
Zm00001eb389190	B box-type domain-containing protein
Zm00001eb198560	BAG family molecular chaperone regulator 1
Zm00001eb320070	Basic helix-loop-helix (BHLH) DNA-binding superfamily protein
Zm00001eb370720	Basic leucine zipper 61
Zm00001eb366880	Basic leucine zipper protein
Zm00001eb292700	Basic salivary proline-rich protein 2 isoform X1
Zm00001eb319460	B-box zinc finger protein 19
Zm00001eb002380	Benzoate--CoA ligase
Zm00001eb116560	Benzyl alcohol O-benzoyltransferase
Zm00001eb227640	Benzyl alcohol O-benzoyltransferase
Zm00001eb384900	Berberine bridge enzyme-like Cyn d 4
Zm00001eb394740	Beta-amylase
Zm00001eb016920	Beta-amylase
Zm00001eb292730	Beta-arabinofuranosyltransferase RAY1
Zm00001eb391350	Beta-expansin 5
Zm00001eb294210	Beta-galactosidase
Zm00001eb266300	Beta-hexosaminidase
Zm00001eb385110	BHLH domain-containing protein
Zm00001eb291960	BHLH domain-containing protein
Zm00001eb256470	bifunctional D-cysteine desulfhydrase/1-aminocyclopropane-1-carboxylate deaminase
Zm00001eb072190	Binding partner of ACD11 1
Zm00001eb322120	Bisdemethoxycurcumin synthase
Zm00001eb217590	BOI-related E3 ubiquitin-protein ligase 1
Zm00001eb122660	Boron transporter
Zm00001eb009540	Branched-chain-amino-acid aminotransferase
Zm00001eb022930	Branched-chain-amino-acid aminotransferase
Zm00001eb326660	Brassinosteroid LRR receptor kinase
Zm00001eb340150	BRCA1-A complex subunit BRE
Zm00001eb370220	BSD domain-containing protein
Zm00001eb198850	BTB/POZ domain-containing protein At1g21780
Zm00001eb325790	BTB/POZ domain-containing protein At5g48130
Zm00001eb275130	BZIP transcription factor (Fragment)
Zm00001eb325820	C2 domain-containing protein
Zm00001eb358600	C2 domain-containing protein
Zm00001eb121070	C2 NT-type domain-containing protein
Zm00001eb292790	C2C2-DOF transcription factor
Zm00001eb148570	C2H2L domain class transcription factor
Zm00001eb354920	C3H transcription factor (Fragment)
Zm00001eb303780	Cadmium/zinc-transporting ATPase HMA2
Zm00001eb172420	Caffeic acid 3-O-methyltransferase
Zm00001eb161280	Calcineurin B-like protein 4
Zm00001eb160330	Calcineurin B-like protein 9
Zm00001eb125320	Calcineurin-like metallo-phosphoesterase superfamily protein
Zm00001eb227950	Calcium protein ( calmodulin-dependent protein kinase homolog|CaM kinase homolog|MCK1protein )
Zm00001eb044260	Calcium uniporter protein
Zm00001eb149760	Calcium uniporter protein
Zm00001eb154340	Calcium/camodulin dependent protein kinase (Fragment)
Zm00001eb258360	Calcium-dependent protein kinase
Zm00001eb428080	Calcium-dependent protein kinase
Zm00001eb032840	Calcium-dependent protein kinase 20
Zm00001eb429270	Calcium-dependent protein kinase 29
Zm00001eb212430	Calcium-dependent protein kinase 7
Zm00001eb071550	Calcium-transporting ATPase
Zm00001eb196380	Calcium-transporting ATPase
Zm00001eb430440	Calcium-transporting ATPase
Zm00001eb012860	Calcium-transporting ATPase 4
Zm00001eb327670	Calmodulin binding protein
Zm00001eb014250	Calmodulin-binding protein
Zm00001eb405310	calmodulin-binding protein 25-like
Zm00001eb006890	Calmodulin-binding transcription activator 2
Zm00001eb143060	Calmodulin-binding transcription activator 4
Zm00001eb193710	Calmodulin-like protein 5 (Fragment)
Zm00001eb373150	Calvin cycle protein CP12-1
Zm00001eb223140	Carbon catabolite repressor-like protein
Zm00001eb158810	Carbonic anhydrase
Zm00001eb158800	Carbonic anhydrase
Zm00001eb284520	Carboxypeptidase
Zm00001eb207080	Carotene beta-ring hydroxylase
Zm00001eb322580	Cathepsin B
Zm00001eb163320	Cation/H( ) antiporter 14
Zm00001eb351920	Cation/H( ) antiporter 15
Zm00001eb031850	Cation/H( ) antiporter 19
Zm00001eb031840	Cation/H( ) antiporter 19
Zm00001eb197320	Cationic amino acid transporter 6
Zm00001eb220900	CBS domain-containing protein CBSX5
Zm00001eb255750	CDI domain-containing protein
Zm00001eb022310	CDP-diacylglycerol--serine O-phosphatidyltransferase 1
Zm00001eb147490	Cell division control protein
Zm00001eb001260	Cell division control protein 2
Zm00001eb209180	Cell division control protein 48 homolog C
Zm00001eb343940	cell division control protein 48 homolog C
Zm00001eb001980	Cell growth defect factor 2
Zm00001eb193700	Cell number regulator 1
Zm00001eb238000	Cell wall protein AWA1-like
Zm00001eb061800	Cellulose synthase
Zm00001eb379070	cellulose synthase-like protein D3
Zm00001eb111790	Centromere protein-like
Zm00001eb013260	Chaperone protein dnaJ 10
Zm00001eb043970	Chaperone protein dnaJ 13
Zm00001eb343630	Chaperone protein dnaj 3
Zm00001eb003450	Chaperonin HSP60
Zm00001eb217210	CHCH domain-containing protein
Zm00001eb279230	Chitin elicitor receptor kinase 1
Zm00001eb002690	Chitin elicitor-binding protein
Zm00001eb246640	Chitinase
Zm00001eb078730	Chitinase
Zm00001eb078740	Chitinase
Zm00001eb106490	chitin-inducible gibberellin-responsive protein 1-like isoform X1
Zm00001eb253020	Chloride channel protein
Zm00001eb244120	Chloride channel protein
Zm00001eb316340	Chloroplast nucleoid binding protein
Zm00001eb117870	Chromatin complex subunit A101
Zm00001eb142830	CID domain-containing protein
Zm00001eb285030	Cinnamate 4-hydroxylase
Zm00001eb359110	cinnamoyl-CoA reductase-like SNL6
Zm00001eb234730	Cinnamyl alcohol dehydrogenase
Zm00001eb003830	CitMHS domain-containing protein
Zm00001eb365640	CMP-sialic acid transporter 3
Zm00001eb325140	CMP-sialic acid transporter 4
Zm00001eb326990	COBRA-like protein 2
Zm00001eb327000	COBRA-like protein 6
Zm00001eb153360	Coiled-coil domain-containing protein 25
Zm00001eb032860	Cold shock protein-1
Zm00001eb005370	Component of oligomeric Golgi complex 4
Zm00001eb010160	CONSTANS interacting protein 6
Zm00001eb068020	COP9 signalosome complex subunit 5b
Zm00001eb193380	CopI
Zm00001eb151060	Copper ion binding isoform 1
Zm00001eb100190	Copper transporter
Zm00001eb389830	Copper-transporting ATPase RAN1
Zm00001eb274600	Core-2/I-branching beta-16-N-acetylglucosaminyltransferase family protein
Zm00001eb347860	coronatine-insensitive protein homolog 1b
Zm00001eb011230	COX assembly mitochondrial protein
Zm00001eb142630	CRAL-TRIO domain-containing protein
Zm00001eb220380	CRM domain-containing protein
Zm00001eb310960	CRM-domain containing factor CFM3
Zm00001eb214550	Crocetin glucosyltransferase 2-like
Zm00001eb130860	CRS2-associated factor 2
Zm00001eb296480	CTP synthase
Zm00001eb275390	CUE domain-containing protein
Zm00001eb157100	Cyclic dof factor 2
Zm00001eb214540	Cyclic nucleotide-binding domain-containing protein
Zm00001eb227730	Cyclin N-terminal domain-containing protein
Zm00001eb003750	Cyclin-dependent kinases regulatory subunit
Zm00001eb211640	cyclin-dependent protein kinase inhibitor SMR4
Zm00001eb378870	CYCLOPS
Zm00001eb375190	Cys/Met metabolism
Zm00001eb005580	Cystatin domain-containing protein
Zm00001eb021040	Cystatin domain-containing protein
Zm00001eb121630	Cysteine dioxygenase
Zm00001eb152530	Cysteine dioxygenase
Zm00001eb150560	Cysteine proteinase inhibitor
Zm00001eb317000	Cysteine/Histidine-rich C1 domain family protein
Zm00001eb323300	Cysteine-rich receptor-like protein kinase 10
Zm00001eb106390	Cysteine-rich receptor-like protein kinase 10
Zm00001eb323220	Cysteine-rich receptor-like protein kinase 25
Zm00001eb248960	Cytochrome b5 heme-binding domain-containing protein
Zm00001eb008200	Cytochrome b561 and DOMON domain-containing protein
Zm00001eb317430	Cytochrome b561 and DOMON domain-containing protein
Zm00001eb252550	Cytochrome b561/ferric reductase transmembrane
Zm00001eb184450	Cytochrome c oxidase subunit
Zm00001eb159280	Cytochrome P450 family 72 subfamily A polypeptide 8
Zm00001eb367120	Cytochrome P450 family 81 subfamily D polypeptide 8
Zm00001eb052660	Cytochrome P450 family 87 subfamily A polypeptide 2
Zm00001eb196530	Cytochrome P450 superfamily protein isoform 1
Zm00001eb286910	Cytochrome P450-dependent fatty acid hydroxylase
Zm00001eb121500	Cytokinin dehydrogenase
Zm00001eb255730	Cytoplasmic tRNA 2-thiolation protein 1
Zm00001eb223930	Cytosol leucyl aminopeptidase (Fragment)
Zm00001eb216520	DEAD-box ATP-dependent RNA helicase 21
Zm00001eb432090	Dehydration responsive element binding protein
Zm00001eb288320	Dehydration responsive element binding transcription factor
Zm00001eb347600	Dehydration responsive factor 1 variant 1
Zm00001eb198550	Dehydration-responsive element-binding protein 1A
Zm00001eb318900	Dehydration-responsive element-binding protein 1A
Zm00001eb103100	Dehydration-responsive element-binding protein 1A
Zm00001eb103110	Dehydration-responsive element-binding protein 1A
Zm00001eb318890	Dehydration-responsive element-binding protein 1H
Zm00001eb082700	DELLA protein RGL2
Zm00001eb348530	D-fructose-1
Zm00001eb146750	D-fructose-1
Zm00001eb101270	dicarboxylate transporter 2.1
Zm00001eb033390	dicarboxylate transporter 2.1
Zm00001eb124780	Di-glucose binding protein with Leucine-rich repeat domain
Zm00001eb253890	Dihydrothymine dehydrogenase
Zm00001eb033030	DIMBOA UDP-glucosyltransferase BX8
Zm00001eb298320	Dirigent protein (Fragment)
Zm00001eb298340	Dirigent protein (Fragment)
Zm00001eb405290	Disease resistance protein RPM1
Zm00001eb405700	Disease resistance protein RPM1
Zm00001eb164920	Disease resistance protein RPM1
Zm00001eb164930	Disease resistance protein RPM1
Zm00001eb164910	Disease resistance protein RPM1
Zm00001eb271410	Disease resistance protein RPM1
Zm00001eb077540	Disease resistance protein RPS2
Zm00001eb164940	Disease resistance RPP13-like protein 4
Zm00001eb345250	DNA damage-binding protein 1a
Zm00001eb407100	DNA primase large subunit
Zm00001eb432160	DNA topoisomerase 2
Zm00001eb271770	DNA-binding protein RHL1
Zm00001eb376390	DNA-damage-repair/toleration protein DRT111
Zm00001eb374280	DNA-dependent metalloprotease WSS1-like
Zm00001eb370750	DNA-directed DNA polymerases
Zm00001eb394490	DNA-directed RNA polymerase II 13.6 kDa polypeptide family protein
Zm00001eb282600	DNA-directed RNA polymerase V subunit 7
Zm00001eb327460	DNA-directed RNA polymerases II
Zm00001eb060050	dnaJ protein homolog
Zm00001eb429820	dnaJ protein homolog
Zm00001eb066100	Dof transcription factor 4
Zm00001eb428830	Dof zinc finger protein DOF4.6
Zm00001eb252220	Dof zinc finger protein DOF5.6
Zm00001eb051380	Dof zinc finger protein MNB1A
Zm00001eb339990	DOG1 domain-containing protein
Zm00001eb152510	DOG1 domain-containing protein
Zm00001eb379050	Dolichyl-diphosphooligosaccharide--protein glycosyltransferase subunit DAD1
Zm00001eb317440	DOMON domain-containing protein
Zm00001eb059970	Drought and salt tolerance protein
Zm00001eb366890	Dual specificity protein phosphatase Diacylglycerol kinase catalytic region
Zm00001eb216010	Dual specificity tyrosine-phosphorylation-regulated kinase 3
Zm00001eb274580	DUF295 domain-containing protein
Zm00001eb408890	DUF3506 domain-containing protein (Fragment)
Zm00001eb288380	DUF632 domain-containing protein
Zm00001eb139410	DUF676 domain-containing protein
Zm00001eb253990	Dynamin GTPase
Zm00001eb143240	Dynamin-related protein 3A
Zm00001eb363890	E2 ubiquitin-conjugating enzyme
Zm00001eb294850	E3 ubiquitin ligase BIG BROTHER
Zm00001eb202700	E3 ubiquitin ligase BIG BROTHER-related
Zm00001eb051090	E3 ubiquitin protein ligase DRIP2
Zm00001eb363740	E3 ubiquitin protein ligase DRIP2
Zm00001eb321470	E3 ubiquitin protein ligase RIN2
Zm00001eb111800	E3 ubiquitin-protein ligase arkadia-A
Zm00001eb101180	E3 ubiquitin-protein ligase ATL6
Zm00001eb193860	E3 ubiquitin-protein ligase ATL6
Zm00001eb252860	E3 ubiquitin-protein ligase makorin
Zm00001eb046740	E3 ubiquitin-protein ligase MIEL1
Zm00001eb016750	E3 ubiquitin-protein ligase MIEL1
Zm00001eb370210	E3 ubiquitin-protein ligase RNF185
Zm00001eb191920	E3 ubiquitin-protein ligase WAV3
Zm00001eb258330	E3 ubiquitin-protein ligase WAV3
Zm00001eb225410	EF-hand Ca2 -binding protein CCD1
Zm00001eb010730	EF-Hand containing protein
Zm00001eb329600	EGF domain-specific O-linked N-acetylglucosamine transferase-like
Zm00001eb366020	Electron transporter
Zm00001eb427510	Elongation factor G
Zm00001eb232430	Endoglucanase
Zm00001eb319710	Endoglucanase
Zm00001eb253980	Endoglucanase
Zm00001eb371630	Endoglucanase
Zm00001eb335700	endoplasmic reticulum unfolded protein response
Zm00001eb149510	Endoplasmic reticulum-Golgi intermediate compartment protein 3
Zm00001eb426330	Endoribonuclease Dicer 4
Zm00001eb375200	ENTH domain-containing protein
Zm00001eb194040	Epidermal patterning factor-like protein
Zm00001eb316950	Epimerase domain-containing protein
Zm00001eb141330	ERCC4 domain-containing protein
Zm00001eb323290	Ethylene receptor 4
Zm00001eb068530	Ethylene response factor 2 (Fragment)
Zm00001eb014230	Ethylene responsive transcription factor 4 (Fragment)
Zm00001eb015440	Ethylene signal transcription factor
Zm00001eb193670	Ethylene-responsive element binding protein 2
Zm00001eb289170	Ethylene-responsive transcription factor
Zm00001eb375580	Ethylene-responsive transcription factor
Zm00001eb150830	Ethylene-responsive transcription factor 12
Zm00001eb369550	Ethylene-responsive transcription factor 12
Zm00001eb074930	Ethylene-responsive transcription factor 1A
Zm00001eb273390	Ethylene-responsive transcription factor 3
Zm00001eb232560	Ethylene-responsive transcription factor 3
Zm00001eb150840	Ethylene-responsive transcription factor 4
Zm00001eb369560	Ethylene-responsive transcription factor 4
Zm00001eb171050	Ethylene-responsive transcription factor 4
Zm00001eb430640	Ethylene-responsive transcription factor 4
Zm00001eb352580	Ethylene-responsive transcription factor 4
Zm00001eb071190	Ethylene-responsive transcription factor 4
Zm00001eb348560	Ethylene-responsive transcription factor ABR1
Zm00001eb373370	ethylene-responsive transcription factor ERF014
Zm00001eb193060	Ethylene-responsive transcription factor ERF017
Zm00001eb145470	ethylene-responsive transcription factor ERF020
Zm00001eb250540	ethylene-responsive transcription factor ERF027
Zm00001eb074730	Ethylene-responsive transcription factor ERF034
Zm00001eb391190	Ethylene-responsive transcription factor ERF034
Zm00001eb429800	Ethylene-responsive transcription factor ERF034
Zm00001eb075900	ethylene-responsive transcription factor ERF054-like
Zm00001eb006200	Ethylene-responsive transcription factor ERF073
Zm00001eb249320	Ethylene-responsive transcription factor ERF105
Zm00001eb246620	Eukaryotic translation initiation factor 2A
Zm00001eb067780	Evolutionarily conserved C-terminal region 10
Zm00001eb290300	Exocyst complex component EXO70B1
Zm00001eb226660	Exocyst subunit Exo70 family protein (Fragment)
Zm00001eb351930	Exocyst subunit Exo70 family protein (Fragment)
Zm00001eb292470	Exosome complex exonuclease RRP46-like protein
Zm00001eb150150	Exostosin domain-containing protein
Zm00001eb294810	Exostosin domain-containing protein
Zm00001eb211650	Expansin
Zm00001eb022410	Expansin-like EG45 domain-containing protein
Zm00001eb402550	Expansin-like EG45 domain-containing protein
Zm00001eb025470	Expressed protein (Fragment)
Zm00001eb197260	F-box domain
Zm00001eb028860	F-box domain-containing protein
Zm00001eb299040	F-box domain-containing protein (Fragment)
Zm00001eb150400	F-box family protein-like
Zm00001eb193970	F-box protein FBW2
Zm00001eb288390	F-box protein SKP2A
Zm00001eb431120	F-box/kelch-repeat protein At5g60570
Zm00001eb194450	F-box/kelch-repeat protein SKIP11
Zm00001eb227720	F-box/kelch-repeat protein SKIP25
Zm00001eb051080	F-box/LRR-repeat protein 17
Zm00001eb163310	F-box/LRR-repeat protein 3
Zm00001eb147200	F-box/LRR-repeat protein At1g67190
Zm00001eb431140	F-box/WD-40 repeat-containing protein At5g21040
Zm00001eb284160	Fe(2 ) transport protein 3
Zm00001eb073030	Fe2OG dioxygenase domain-containing protein
Zm00001eb296650	Fe2OG dioxygenase domain-containing protein
Zm00001eb366870	Ferredoxin
Zm00001eb329710	Ferredoxin-dependent glutamate synthase
Zm00001eb193660	Ferredoxin--nitrite reductase
Zm00001eb209200	FKBP12-interacting protein of 37 kDa
Zm00001eb117890	FKBP-type peptidyl-prolyl cis-trans isomerase family protein
Zm00001eb394210	Flavonoid 3'
Zm00001eb117370	Flavonoid 3'-monooxygenase
Zm00001eb068520	Floral homeotic protein APETALA 2
Zm00001eb154570	FLZ-type domain-containing protein
Zm00001eb301040	Folate-biopterin transporter 1
Zm00001eb326130	Formin-like protein 13
Zm00001eb058970	Formin-like protein 18
Zm00001eb294940	Formin-like protein 5
Zm00001eb314490	Formyltetrahydrofolate synthetase
Zm00001eb081380	FSH1 domain-containing protein
Zm00001eb218420	FT-interacting protein 7
Zm00001eb193690	Fucosyltransferase
Zm00001eb299020	Fucosyltransferase
Zm00001eb016240	Fumarate hydratase
Zm00001eb145970	Galactose-binding protein isoform 1
Zm00001eb086290	Gamma actin (Fragment)
Zm00001eb217220	Gamma-glutamyl peptidase 1
Zm00001eb053340	gamma-glutamyl peptidase 5
Zm00001eb363130	ganglioside-induced differentiation-associated protein 2
Zm00001eb258290	GATA transcription factor
Zm00001eb290340	GATA zinc finger domain-containing protein 13
Zm00001eb373630	GBF-interacting protein 1-like isoform X3
Zm00001eb388990	GDP-L-fucose synthase
Zm00001eb234850	GDSL esterase/lipase
Zm00001eb282860	GDSL esterase/lipase
Zm00001eb280670	GDSL esterase/lipase
Zm00001eb119580	GDSL esterase/lipase
Zm00001eb158300	GDSL esterase/lipase
Zm00001eb361000	GDSL esterase/lipase APG
Zm00001eb216500	GEBP transcription factor (Fragment)
Zm00001eb107690	Geranyl diphosphate synthase large subunit
Zm00001eb250080	Geranyl pyrophosphate synthase small subunit type II
Zm00001eb061410	Germin-like protein 3-7
Zm00001eb338340	Gibberellin 2-beta-dioxygenase
Zm00001eb370740	Gibberellin receptor GID1
Zm00001eb153770	Glucan endo-1
Zm00001eb348300	Glucan endo-1
Zm00001eb056340	Glucose-1-phosphate adenylyltransferase
Zm00001eb067700	Glucose-6-phosphate 1-epimerase
Zm00001eb322950	Glucose-6-phosphate/phosphate translocator 2
Zm00001eb366030	Glucuronoxylan 4-O-methyltransferase 1-like
Zm00001eb099820	Glutamate receptor
Zm00001eb360480	Glutamate synthase 1 [NADH] chloroplastic
Zm00001eb054990	Glutamine synthetase
Zm00001eb009090	Glutamine synthetase
Zm00001eb337800	Glutaminyl-tRNA synthetase
Zm00001eb194440	Glutaredoxin domain-containing protein
Zm00001eb279550	Glutaredoxin domain-containing protein
Zm00001eb005450	Glutaredoxin domain-containing protein
Zm00001eb045540	Glutaredoxin-related
Zm00001eb261430	Glyceraldehyde-3-phosphate dehydrogenase
Zm00001eb327210	Glyceraldehyde-3-phosphate dehydrogenase A
Zm00001eb352530	Glycerol-3-phosphate dehydrogenase [NAD( )]
Zm00001eb326890	Glycerophosphodiester phosphodiesterase
Zm00001eb294330	Glycinamide ribonucleotide synthetase
Zm00001eb416760	Glycine-rich RNA-binding protein 3
Zm00001eb158150	Glycosyl transferase
Zm00001eb194060	Glycosyltransferase
Zm00001eb231570	Glycosyltransferase
Zm00001eb154000	Glycosyltransferase
Zm00001eb293460	Glycosyltransferase
Zm00001eb293450	Glycosyltransferase
Zm00001eb322210	Glycosyltransferase
Zm00001eb322270	Glycosyltransferase
Zm00001eb337300	Glycosyltransferase
Zm00001eb167530	Glycosyltransferase
Zm00001eb260460	glycosyltransferase BC10
Zm00001eb252530	Glycosyltransferase family 92 protein
Zm00001eb265440	Glycosyltransferases
Zm00001eb156920	Glycosyltransferases
Zm00001eb122970	G-patch domain-containing protein
Zm00001eb001860	G-patch domain-containing protein
Zm00001eb072760	GPCR kinase
Zm00001eb243750	GPN-loop GTPase 2
Zm00001eb278600	G-protein coupled receptor 1
Zm00001eb231580	GRAM domain-containing protein
Zm00001eb427040	GRAM domain-containing protein
Zm00001eb115950	GRAS domain-containing protein
Zm00001eb430300	Growth-regulating factor
Zm00001eb056050	Growth-regulating factor
Zm00001eb216510	GTD-binding domain-containing protein
Zm00001eb100250	GTP diphosphokinase
Zm00001eb314240	GTP diphosphokinase
Zm00001eb343970	GTPase Era
Zm00001eb296560	GTP-binding nuclear protein
Zm00001eb299670	GYF domain-containing protein
Zm00001eb222510	H( )/Pi cotransporter
Zm00001eb043470	Heat shock 70 kDa protein
Zm00001eb101990	Heat shock 70 kDa protein
Zm00001eb012470	Heat shock cognate 70 kDa protein 2
Zm00001eb353710	Heat stress transcription factor (Fragment)
Zm00001eb009170	Heat stress transcription factor A-8
Zm00001eb314890	Heat stress transcription factor B-2b
Zm00001eb080160	Heavy metal-associated isoprenylated plant protein 16
Zm00001eb080150	Heavy metal-associated isoprenylated plant protein 16
Zm00001eb047280	Heavy metal-associated isoprenylated plant protein 6
Zm00001eb106270	Helicase
Zm00001eb402310	Heme O synthase
Zm00001eb366830	Hemerythrin domain-containing protein
Zm00001eb421720	heparan-alpha-glucosaminide N-acetyltransferase
Zm00001eb401520	Hepatoma-derived growth factor-related protein 2-like
Zm00001eb081390	Hepatoma-derived growth factor-related protein 2-like
Zm00001eb388960	Heptahelical transmembrane protein 2
Zm00001eb260920	Hexosyltransferase
Zm00001eb224570	Hexosyltransferase
Zm00001eb319550	Hexosyltransferase
Zm00001eb254050	Hexosyltransferase
Zm00001eb313700	Hexosyltransferase
Zm00001eb245840	HIG1 domain-containing protein
Zm00001eb179440	High mobility group
Zm00001eb047060	High mobility group B1
Zm00001eb078810	histidine protein methyltransferase 1 homolog
Zm00001eb359430	Histone-lysine N-methyltransferase
Zm00001eb145630	Histone-lysine N-methyltransferase 2C-like isoform X2
Zm00001eb184480	Histone-lysine N-methyltransferase ASHR3
Zm00001eb086280	HKT12 transporter
Zm00001eb394840	HMA domain-containing protein
Zm00001eb086700	HMA domain-containing protein
Zm00001eb293840	Homeobox domain-containing protein
Zm00001eb015500	Homeobox domain-containing protein
Zm00001eb335140	homeobox protein Hox-D11-like
Zm00001eb061430	Homeobox-DDT domain protein RLT3
Zm00001eb101280	Homeobox-leucine zipper protein HAT5
Zm00001eb006700	Homeobox-leucine zipper protein HOX20
Zm00001eb427650	Homeobox-leucine zipper protein HOX24
Zm00001eb145820	Homeobox-leucine zipper protein REVOLUTA
Zm00001eb024680	Homeobox-leucine zipper protein ROC3
Zm00001eb248930	Homeodomain-containing transcription factor A1
Zm00001eb071670	HP domain-containing protein
Zm00001eb010150	Hydroxyproline-rich glycoprotein family protein
Zm00001eb343620	Hydroxyproline-rich glycoprotein family protein
Zm00001eb295740	Hydroxyproline-rich glycoprotein family protein
Zm00001eb191220	Hyoscyamine 6-dioxygenase
Zm00001eb326080	IFRD domain-containing protein
Zm00001eb002680	Inactive purple acid phosphatase-like protein
Zm00001eb194170	Inactive TPR repeat-containing thioredoxin TTL3
Zm00001eb161100	Increased DNA methylation 1
Zm00001eb039810	Indeterminate domain p1
Zm00001eb320600	Indeterminate domain p1
Zm00001eb326420	Indole-3-acetic acid amido synthetase
Zm00001eb242300	Inhibitor of apoptosis-like protein
Zm00001eb348520	Inorganic diphosphatase
Zm00001eb367670	Inositol phosphorylceramide synthase 1
Zm00001eb242280	Inositol polyphosphate multikinase
Zm00001eb148880	Interactor of constitutive active ROPs 3
Zm00001eb327420	Inter-alpha-trypsin inhibitor heavy chain-related
Zm00001eb060440	IPPc domain-containing protein
Zm00001eb353550	IQ-domain 25
Zm00001eb323090	Isocitrate lyase
Zm00001eb202710	J domain-containing protein
Zm00001eb257120	J domain-containing protein
Zm00001eb344300	Ketol-acid reductoisomerase
Zm00001eb187670	KH domain-containing protein
Zm00001eb035860	KID-containing protein
Zm00001eb317350	KID-containing protein
Zm00001eb067080	Kinesin-like calmodulin-binding protein
Zm00001eb433100	Kinesin-like calmodulin-binding protein (ZWICHEL) isoform 1
Zm00001eb093570	L-2-hydroxyglutarate dehydrogenase
Zm00001eb148270	Laccase
Zm00001eb148280	Laccase
Zm00001eb429220	L-ascorbate oxidase homolog
Zm00001eb397180	L-ascorbate peroxidase
Zm00001eb112040	L-ascorbate peroxidase
Zm00001eb316370	Late embryogenesis abundant
Zm00001eb422500	Late embryogenesis abundant protein
Zm00001eb082820	Late embryogenesis abundant protein
Zm00001eb024860	Late embryogenesis abundant protein
Zm00001eb253450	Leaf senescence protein-like
Zm00001eb089470	Legume lectins beta domain containing protein
Zm00001eb161110	Leucine-rich repeat extensin-like protein 3
Zm00001eb060610	Leucine-rich repeat extensin-like protein 6
Zm00001eb249330	LeuD
Zm00001eb286760	Lichenase-2
Zm00001eb168820	Light-harvesting complex-like protein OHP1
Zm00001eb206400	Limonoid UDP-glucosyltransferase
Zm00001eb219240	Lipase
Zm00001eb011950	Lipase
Zm00001eb153480	Lipid-A-disaccharide synthase
Zm00001eb168740	Lipoate-protein ligase A
Zm00001eb081610	Lipoxygenase
Zm00001eb067710	Lipoxygenase
Zm00001eb035010	Lipoxygenase
Zm00001eb061550	LisH domain-containing protein C1289.10c
Zm00001eb279320	LMBR1 domain-containing protein 2 homolog A isoform X1
Zm00001eb020740	LOB domain-containing protein
Zm00001eb326200	LOB domain-containing protein
Zm00001eb365880	LOB domain-containing protein
Zm00001eb093590	Long chain acyl-CoA synthetase 8
Zm00001eb045960	Long-chain-alcohol oxidase
Zm00001eb322570	LRAT domain-containing protein
Zm00001eb070510	LRR receptor-like serine/threonine-protein kinase FLS2
Zm00001eb261440	Lysine histidine transporter 1
Zm00001eb429210	Lysine histidine transporter-like 8
Zm00001eb001280	LysM domain-containing protein
Zm00001eb275090	Lysosomal Pro-X carboxypeptidase
Zm00001eb253880	MACPF domain-containing protein
Zm00001eb295470	MACPF domain-containing protein
Zm00001eb016110	Macro domain-containing protein
Zm00001eb296470	MADS-box domain-containing protein
Zm00001eb056820	Magnesium transporter
Zm00001eb296550	Malate dehydrogenase
Zm00001eb012020	Mannose-1-phosphate guanylyltransferase 1
Zm00001eb374270	MAP kinase kinase
Zm00001eb011480	MAP kinase kinase kinase10
Zm00001eb294500	MAPK kinase substrate protein At1g80180
Zm00001eb250070	Mechanosensitive ion channel protein
Zm00001eb335330	Mediator of RNA polymerase II transcription subunit 22a
Zm00001eb285040	Mediator of RNA polymerase II transcription subunit 33A
Zm00001eb044200	Membrane steroid-binding protein 1
Zm00001eb365760	membrane-associated 30 kDa protein
Zm00001eb125400	Metal tolerance protein 10
Zm00001eb171060	Methionine aminopeptidase
Zm00001eb071170	Methionine aminopeptidase
Zm00001eb071510	Methionyl-tRNA synthetase
Zm00001eb071530	Methionyl-tRNA synthetase
Zm00001eb430460	Methionyl-tRNA synthetase
Zm00001eb008700	Methionyl-tRNA synthetase
Zm00001eb002850	Methyltransferase
Zm00001eb329570	Methyltransferase-like protein 13
Zm00001eb135900	methyltransferase-like protein 25 isoform X6
Zm00001eb066030	MFS domain-containing protein (Fragment)
Zm00001eb008710	Microtubule-associated protein 70-5
Zm00001eb288990	Midasin like
Zm00001eb045680	Mitochondrial import inner membrane translocase subunit tim16
Zm00001eb390340	Mitochondrial import inner membrane translocase subunit Tim17/Tim22/Tim23 family protein
Zm00001eb404010	Mitochondrial import inner membrane translocase subunit TIM23-2
Zm00001eb143170	mitochondrial import receptor subunit TOM20-like
Zm00001eb314770	Mitochondrial phosphate carrier protein 3
Zm00001eb102930	mitochondrial protein pet191 homolog
Zm00001eb038410	Mitochondrial uncoupling protein 4
Zm00001eb397190	Mitogen-activated protein kinase
Zm00001eb358890	Mitogen-activated protein kinase
Zm00001eb157530	Mitogen-activated protein kinase
Zm00001eb296690	Mitogen-activated protein kinase
Zm00001eb033400	Monofunctional riboflavin biosynthesis protein RIBA 3 chloroplastic
Zm00001eb258130	Monogalactosyldiacylglycerol synthase
Zm00001eb216000	Monoglyceride lipase
Zm00001eb121020	Monothiol glutaredoxin-S2
Zm00001eb343720	Monothiol glutaredoxin-S5
Zm00001eb157340	Monothiol glutaredoxin-S5
Zm00001eb222060	mRNA cap-binding protein
Zm00001eb092570	mRNA-decapping enzyme-like protein isoform X1
Zm00001eb248630	MSP domain-containing protein
Zm00001eb088790	Multidrug/pheromone exporter
Zm00001eb109660	Multifunctional methyltransferase subunit
Zm00001eb015120	Myb domain protein 112
Zm00001eb072200	Myb domain protein 58
Zm00001eb247570	Myb-related protein Myb4
Zm00001eb289430	myb-related transcription factor
Zm00001eb294190	Myosin-J heavy chain
Zm00001eb109790	MYST-type HAT domain-containing protein
Zm00001eb024300	NAC domain-containing protein
Zm00001eb195770	NAC domain-containing protein
Zm00001eb299030	NAC domain-containing protein
Zm00001eb324550	NAC domain-containing protein
Zm00001eb369060	NAC domain-containing protein
Zm00001eb070490	NAC domain-containing protein
Zm00001eb395380	NAC domain-containing protein
Zm00001eb243730	NAC domain-containing protein
Zm00001eb135910	NAC domain-containing protein
Zm00001eb245030	NAC domain-containing protein
Zm00001eb149810	NAC domain-containing protein
Zm00001eb330850	NAC transcription factor ONAC010
Zm00001eb066050	N-acetylglucosaminylphosphatidylinositol deacetylase
Zm00001eb246020	N-acetylglucosaminyltransferase III
Zm00001eb206720	N-acetyltransferase
Zm00001eb279070	N-acyl-L-amino-acid amidohydrolase
Zm00001eb369750	NAD(P)H dehydrogenase (quinone)
Zm00001eb075370	NAD(P)H dehydrogenase subunit M
Zm00001eb001400	NADH dehydrogenase [ubiquinone] 1 alpha subcomplex subunit 6
Zm00001eb023020	NADH dehydrogenase [ubiquinone] 1 beta subcomplex subunit 8
Zm00001eb325880	NADH dehydrogenase [ubiquinone] iron-sulfur protein 4
Zm00001eb066060	NADPH-protochlorophyllide oxidoreductase
Zm00001eb428940	Naked endosperm2
Zm00001eb045530	Nascent polypeptide-associated complex subunit beta
Zm00001eb195760	NB-ARC domain
Zm00001eb062550	NEDD8-activating enzyme E1 regulatory subunit
Zm00001eb340190	Negatively light-regulated protein
Zm00001eb367110	Nematode resistance protein-like HSPRO2
Zm00001eb228180	NEP1-interacting protein 1
Zm00001eb363150	Neprosin domain-containing protein
Zm00001eb239070	NHL domain-containing protein
Zm00001eb165890	Nicotianamine aminotransferase homolog
Zm00001eb326900	Ninja-family protein 6
Zm00001eb053220	Nitrate transporter
Zm00001eb217190	Nitrate transporter
Zm00001eb145800	Nitroreductase domain-containing protein
Zm00001eb371900	NLR family CARD domain-containing protein 3
Zm00001eb019220	Nodulation protein like
Zm00001eb157140	Non-canonical poly(A) RNA polymerase PAPD5
Zm00001eb107240	Non-specific serine/threonine protein kinase
Zm00001eb015210	Non-specific serine/threonine protein kinase
Zm00001eb145320	Non-specific serine/threonine protein kinase
Zm00001eb312900	Non-specific serine/threonine protein kinase
Zm00001eb292760	Non-specific serine/threonine protein kinase
Zm00001eb155250	Non-specific serine/threonine protein kinase
Zm00001eb399590	Non-symbiotic hemoglobin
Zm00001eb177850	Nuclear nucleic acid-binding protein C1D
Zm00001eb421450	Nuclear pore complex protein NUP96
Zm00001eb016760	Nuclear pore protein
Zm00001eb358910	Nuclear receptor coactivator 6-like
Zm00001eb049910	Nucleolar protein 14
Zm00001eb386510	Nucleoporin-related
Zm00001eb356410	Nucleosome assembly protein 1
Zm00001eb058820	Ocs element-binding factor 1
Zm00001eb427410	O-glucosyltransferase rumi homolog
Zm00001eb187850	Oligopeptide transporter 4
Zm00001eb174750	Oligopeptide transporter-like protein
Zm00001eb252720	Omega-6 fatty acid desaturase
Zm00001eb248940	Origin of replication complex subunit 2
Zm00001eb365750	Orphans transcription factor (Fragment)
Zm00001eb047030	Orphans transcription factor (Fragment) (Fragment)
Zm00001eb432170	Oryzain alpha chain
Zm00001eb259070	OTU domain-containing protein
Zm00001eb197940	Outer envelope protein 64 chloroplastic
Zm00001eb292440	Outer envelope protein 80
Zm00001eb010960	OVATE domain-containing protein
Zm00001eb330630	OVATE domain-containing protein
Zm00001eb153780	Oxidative stress 3
Zm00001eb293570	Oxidative stress 3
Zm00001eb273380	Oxygen-evolving enhancer protein 1
Zm00001eb011000	Patatin
Zm00001eb038270	Patatin
Zm00001eb144590	Patatin
Zm00001eb146220	Patellin-5
Zm00001eb125330	Pathogenesis-related transcriptional activator PTI6
Zm00001eb388620	Pathogensis-related transcription factor
Zm00001eb104820	PAZ domain-containing protein
Zm00001eb258550	PB1 domain-containing protein
Zm00001eb151040	Pectate lyase
Zm00001eb251900	Pectin acetylesterase
Zm00001eb145790	Pectinesterase
Zm00001eb202110	Pentatricopeptide repeat-containing protein
Zm00001eb326090	Pentatricopeptide repeat-containing protein
Zm00001eb326320	Pentatricopeptide repeat-containing protein
Zm00001eb369070	Pentatricopeptide repeat-containing protein
Zm00001eb102980	Pentatricopeptide repeat-containing protein
Zm00001eb243740	Pentatricopeptide repeat-containing protein
Zm00001eb035240	Pentatricopeptide repeat-containing protein
Zm00001eb103960	Pentatricopeptide repeat-containing protein
Zm00001eb072910	Pentatricopeptide repeat-containing protein
Zm00001eb288260	Pentatricopeptide repeat-containing protein
Zm00001eb058140	Pentatricopeptide repeat-containing protein
Zm00001eb287820	Pentatricopeptide repeat-containing protein
Zm00001eb055010	Pentatricopeptide repeat-containing protein (Fragment)
Zm00001eb296600	pentatricopeptide repeat-containing protein At1g15510
Zm00001eb301710	Pentatricopeptide repeat-containing protein mitochondrial
Zm00001eb251880	Pentatricopeptide repeat-containing protein OTP51
Zm00001eb287650	Peptidase A1 domain-containing protein
Zm00001eb253030	Peptidase A1 domain-containing protein
Zm00001eb161290	Peptidase A1 domain-containing protein
Zm00001eb331760	Peptidase A1 domain-containing protein
Zm00001eb326970	Peptidase A1 domain-containing protein
Zm00001eb119650	Peptidase C
Zm00001eb350290	Peptide chain release factor 1 like
Zm00001eb359100	Peptide deformylase
Zm00001eb002870	Peptide methionine sulfoxide reductase MrsB
Zm00001eb335710	Peptide transporter PTR1
Zm00001eb277160	Peptide transporter PTR2
Zm00001eb222030	Peptide transporter PTR3-A
Zm00001eb235380	Peptidyl-prolyl cis-trans isomerase FKBP17-2
Zm00001eb423420	Peptidylprolyl isomerase
Zm00001eb235390	Peptidylprolyl isomerase
Zm00001eb142980	Periodic tryptophan protein 1
Zm00001eb036720	Peroxidase
Zm00001eb330540	Peroxidase
Zm00001eb330550	Peroxidase
Zm00001eb001560	Peroxidase
Zm00001eb315770	Peroxidase
Zm00001eb224430	Peroxidase
Zm00001eb226380	Peroxidase
Zm00001eb207640	Peroxidase
Zm00001eb151190	Peroxidase
Zm00001eb282410	Peroxidase
Zm00001eb059960	Peroxin-13
Zm00001eb369580	Peroxisomal fatty acid beta-oxidation multifunctional protein
Zm00001eb219680	Peroxisomal membrane protein 2
Zm00001eb260710	PfkB domain-containing protein
Zm00001eb366330	PHD domain-containing protein
Zm00001eb225820	Phenolic glucoside malonyltransferase 2
Zm00001eb247630	Phenylalanine ammonia-lyase
Zm00001eb003760	Pheophorbide a oxygenase
Zm00001eb033960	Phosphatidylinositol/phosphatidylcholine transfer protein SFH13
Zm00001eb042970	Phosphoenolpyruvate/phosphate translocator 1
Zm00001eb000620	Phosphoglucan phosphatase DSP4 chloroplastic
Zm00001eb368990	Phosphoglycerate mutase (2
Zm00001eb353870	phospholipase A1 PLIP2
Zm00001eb121780	Phospholipase A1-Igamma1
Zm00001eb103990	Phospholipase D
Zm00001eb015530	Phospholipid-transporting ATPase
Zm00001eb015520	Phospholipid-transporting ATPase
Zm00001eb305290	Phosphomannomutase
Zm00001eb120180	phospho-N-acetylmuramoyl-pentapeptide- transferase homolog
Zm00001eb422510	Phosphoprotein phosphatase inhibitors
Zm00001eb289360	Phosphoribosylanthranilate transferase
Zm00001eb141560	Phosphotransferase
Zm00001eb153620	Phosphotransferase
Zm00001eb353560	Phosphotransferase
Zm00001eb275380	Phox (PX) domain-containing protein
Zm00001eb296670	Phytochrome interacting factor 3
Zm00001eb299260	Phytochrome P (Fragment)
Zm00001eb324900	Phytocyanin domain-containing protein
Zm00001eb307480	Phytocyanin domain-containing protein
Zm00001eb326120	Phytoene dehydrogenase
Zm00001eb299250	Phytosulfokine-beta
Zm00001eb406480	Phytosulfokine-beta
Zm00001eb198840	PI-PLC X domain-containing protein
Zm00001eb042780	Pirin-like protein 2
Zm00001eb035230	Plant intracellular Ras-group-related LRR protein 4
Zm00001eb276850	Plant Tudor-like RNA-binding protein
Zm00001eb314330	Plant viral-response family protein-like
Zm00001eb314320	Plant viral-response family protein-like
Zm00001eb249940	Plasma membrane intrinsic protein 1
Zm00001eb331750	Plastid transcriptionally active 2
Zm00001eb335350	Plastidic glucose transporter 4
Zm00001eb299690	Pleckstrin homology (PH) domain-containing protein
Zm00001eb277540	Pleiotropic drug resistance protein 12
Zm00001eb080140	Pleiotropic drug resistance protein 12
Zm00001eb205480	Pleiotropic drug resistance protein 7
Zm00001eb252840	Pollen-specific arabinogalacta protein BAN102
Zm00001eb294520	Polygalacturonase
Zm00001eb294530	Polygalacturonase
Zm00001eb070980	Polygalacturonase QRT3
Zm00001eb223190	Polynucleotidyl transferase
Zm00001eb006010	PORR domain-containing protein
Zm00001eb319060	PORR domain-containing protein
Zm00001eb217570	PORR domain-containing protein
Zm00001eb001270	Post-GPI attachment to proteins factor 3
Zm00001eb084630	Potassium transporter
Zm00001eb048960	Potassium transporter
Zm00001eb330610	Potassium transporter
Zm00001eb142370	Potassium transporter
Zm00001eb101060	PPC domain-containing protein
Zm00001eb022970	PPC domain-containing protein
Zm00001eb431460	PPM-type phosphatase domain-containing protein
Zm00001eb062680	PPM-type phosphatase domain-containing protein
Zm00001eb249340	PPPDE domain-containing protein
Zm00001eb395200	PRC domain-containing protein
Zm00001eb234450	Premnaspirodiene oxygenase
Zm00001eb337780	Pre-mRNA-processing-splicing factor 8A
Zm00001eb102970	probable 1-acylglycerol-3-phosphate O-acyltransferase
Zm00001eb326960	Probable 6-phosphogluconolactonase
Zm00001eb371640	Probable alanine--tRNA ligase
Zm00001eb192680	probable alpha
Zm00001eb141130	probable calcium-binding protein CML36
Zm00001eb093210	probable calcium-binding protein CML36
Zm00001eb176050	probable calcium-binding protein CML48
Zm00001eb196390	probable calcium-binding protein CML49
Zm00001eb119410	probable chlorophyll(Ide) b reductase NYC1
Zm00001eb141920	probable feruloyl esterase A isoform X1
Zm00001eb155260	Probable magnesium transporter
Zm00001eb006900	probable mitochondrial adenine nucleotide transporter BTL3
Zm00001eb326640	probable mitochondrial saccharopine dehydrogenase-like oxidoreductase At5g39410
Zm00001eb075840	probable polyol transporter 4
Zm00001eb068000	probable receptor-like serine/threonine-protein kinase At5g57670
Zm00001eb149520	probable serine/threonine-protein kinase PBL1
Zm00001eb004440	probable serine/threonine-protein kinase PBL16
Zm00001eb075040	probable serine/threonine-protein kinase PBL19
Zm00001eb103540	probable serine/threonine-protein kinase PBL19
Zm00001eb402520	probable serine/threonine-protein kinase PIX13
Zm00001eb301720	Probable serine/threonine-protein kinase WNK3
Zm00001eb191890	probable starch synthase 4
Zm00001eb258940	probable voltage-gated potassium channel subunit beta
Zm00001eb153760	Profilin
Zm00001eb022980	Proline dehydrogenase
Zm00001eb153370	Proline-rich receptor-like protein kinase PERK1
Zm00001eb119400	Proline-rich receptor-like protein kinase PERK1
Zm00001eb284700	Proline-rich receptor-like protein kinase PERK1
Zm00001eb043730	Prolyl carboxypeptidase like protein
Zm00001eb031870	Protease Do-like 5
Zm00001eb327410	Proteasome subunit alpha type
Zm00001eb110340	Proteasome subunit alpha type
Zm00001eb316350	Protein ASPARTIC PROTEASE IN GUARD CELL 2
Zm00001eb107670	protein BRASSINAZOLE-RESISTANT 1-like
Zm00001eb071850	Protein BREVIS RADIX
Zm00001eb208040	Protein CHLOROPLAST IMPORT APPARATUS 2
Zm00001eb296680	Protein CHUP1 chloroplastic
Zm00001eb378230	Protein DECREASED SIZE EXCLUSION LIMIT 1
Zm00001eb073590	Protein DETOXIFICATION
Zm00001eb093580	Protein DETOXIFICATION
Zm00001eb370200	Protein DETOXIFICATION
Zm00001eb119670	Protein DETOXIFICATION like
Zm00001eb430650	Protein ENDOSPERM DEFECTIVE 1
Zm00001eb045420	Protein EXECUTER 1 chloroplastic
Zm00001eb068040	Protein FATTY ACID EXPORT 2
Zm00001eb326620	protein IMPAIRED IN BABA-INDUCED STERILITY 1
Zm00001eb008010	Protein indeterminate-domain 1
Zm00001eb012340	Protein kinase APK1A chloroplastic
Zm00001eb377100	Protein kinase domain-containing protein
Zm00001eb141940	Protein kinase domain-containing protein
Zm00001eb431130	Protein kinase domain-containing protein
Zm00001eb207430	Protein kinase domain-containing protein
Zm00001eb232420	Protein kinase domain-containing protein
Zm00001eb294620	Protein kinase domain-containing protein
Zm00001eb294610	Protein kinase domain-containing protein
Zm00001eb319700	Protein kinase domain-containing protein
Zm00001eb005570	Protein kinase domain-containing protein
Zm00001eb156250	Protein kinase domain-containing protein
Zm00001eb252540	Protein kinase domain-containing protein
Zm00001eb290800	Protein kinase domain-containing protein
Zm00001eb360620	Protein kinase domain-containing protein
Zm00001eb025560	Protein kinase domain-containing protein
Zm00001eb077550	Protein kinase domain-containing protein
Zm00001eb377050	Protein kinase domain-containing protein
Zm00001eb223540	Protein kinase domain-containing protein
Zm00001eb043750	Protein kinase domain-containing protein
Zm00001eb247580	Protein kinase domain-containing protein
Zm00001eb402560	Protein kinase domain-containing protein
Zm00001eb360940	Protein kinase domain-containing protein
Zm00001eb070460	Protein kinase domain-containing protein
Zm00001eb199980	Protein kinase domain-containing protein
Zm00001eb188800	Protein kinase domain-containing protein
Zm00001eb363910	Protein kinase domain-containing protein
Zm00001eb124920	Protein kinase domain-containing protein
Zm00001eb193510	Protein kinase domain-containing protein
Zm00001eb368920	Protein kinase family protein with ARM repeat domain
Zm00001eb014240	Protein LONGIFOLIA like
Zm00001eb324730	protein N-lysine methyltransferase METTL21A
Zm00001eb151030	Protein odd-skipped
Zm00001eb151000	Protein odd-skipped
Zm00001eb125880	Protein O-linked-mannose beta-1
Zm00001eb209190	protein O-linked-mannose beta-1
Zm00001eb362690	Protein O-linked-mannose beta-1
Zm00001eb194860	Protein PLANT CADMIUM RESISTANCE like
Zm00001eb089480	Protein REDUCED WALL ACETYLATION 3
Zm00001eb077710	Protein root UVB sensitive 2 chloroplastic
Zm00001eb145400	Protein root UVB sensitive 6
Zm00001eb007470	Protein SNOWY COTYLEDON 3
Zm00001eb274700	Protein STRUBBELIG-RECEPTOR FAMILY 1
Zm00001eb389210	Protein STRUBBELIG-RECEPTOR FAMILY 1
Zm00001eb387520	Protein STRUBBELIG-RECEPTOR FAMILY 8
Zm00001eb257630	Protein TIC 55
Zm00001eb107250	Protein TIME FOR COFFEE
Zm00001eb159500	Protein TOO MANY MOUTHS
Zm00001eb329590	Protein transport protein SEC31 homolog B
Zm00001eb060450	Protein transport protein SEC31 homolog B
Zm00001eb149000	Protein trichome birefringence-like
Zm00001eb230090	Protein trichome birefringence-like 12
Zm00001eb321890	Protein trichome birefringence-like 13
Zm00001eb013440	Protein trichome birefringence-like 28
Zm00001eb235960	Protein-serine/threonine phosphatase
Zm00001eb294200	Protein-serine/threonine phosphatase
Zm00001eb367840	Protein-serine/threonine phosphatase
Zm00001eb309920	Protein-serine/threonine phosphatase
Zm00001eb285830	Protein-serine/threonine phosphatase
Zm00001eb315010	Protein-serine/threonine phosphatase
Zm00001eb160470	Protein-serine/threonine phosphatase
Zm00001eb012040	Protein-serine/threonine phosphatase
Zm00001eb058130	Protein-serine/threonine phosphatase
Zm00001eb015510	P-type phospholipid transporter
Zm00001eb069010	Putative aarF domain-containing protein kinase
Zm00001eb174070	Putative acetyltransferase
Zm00001eb280520	Putative acyl-activating enzyme 5
Zm00001eb421430	Putative AP2/EREBP transcription factor superfamily protein
Zm00001eb368060	Putative arylformamidase
Zm00001eb134520	Putative axial regulator YABBY 2
Zm00001eb422850	Putative calcium-binding protein CML25/26
Zm00001eb140600	Putative calcium-binding protein CML31
Zm00001eb111620	Putative calcium-binding protein CML32
Zm00001eb300630	Putative carboxylesterase 15
Zm00001eb329560	Putative carboxylesterase 18
Zm00001eb172940	Putative DEFECTIVE IN ANTHER DEHISCENCE1
Zm00001eb250680	Putative DUF604-domain containing/glycosyltransferase-related family protein
Zm00001eb123630	Putative E3 ubiquitin-protein ligase HIP1
Zm00001eb285640	Putative E3 ubiquitin-protein ligase LIN-1
Zm00001eb194870	Putative E3 ubiquitin-protein ligase rbrA
Zm00001eb101500	Putative E3 ubiquitin-protein ligase XERICO
Zm00001eb066880	Putative EH-domain-containing protein 1
Zm00001eb271420	Putative esterase YitV
Zm00001eb153470	Putative ethylene responsive protein
Zm00001eb067060	Putative flavonol synthase/flavanone 3-hydroxylase
Zm00001eb012480	Putative FMN-binding split barrel
Zm00001eb391530	Putative glucuronosyltransferase PGSIP7
Zm00001eb109480	Putative Heat stress transcription factor A-2c
Zm00001eb248900	Putative homeodomain-like transcription factor superfamily protein isoform 1
Zm00001eb109780	Putative inactive receptor kinase
Zm00001eb108330	Putative indole-3-acetic acid-amido synthetase GH3.8
Zm00001eb275460	Putative leucine-rich repat protein kinase family protein
Zm00001eb421440	Putative L-gulonolactone oxidase 6
Zm00001eb055750	Putative LRR receptor-like serine/threonine-protein kinase
Zm00001eb155710	Putative MAPKKK family protein kinase
Zm00001eb249950	Putative MAPKKK family protein kinase isoform 1
Zm00001eb085320	Putative metal-nicotianamine transporter YSL6
Zm00001eb275480	Putative metal-nicotianamine transporter YSL6-like
Zm00001eb161090	Putative N-acetyltransferase YoaA
Zm00001eb334160	Putative NAM (No apical meristem) protein
Zm00001eb390160	Putative nucleotide-binding alpha-beta plait domain-containing protein
Zm00001eb038220	Putative oxidoreductase YoxD
Zm00001eb324080	Putative PAP-specific phosphatase
Zm00001eb022250	putative pentatricopeptide repeat-containing protein At3g25060
Zm00001eb082170	Putative peptide/nitrate transporter
Zm00001eb386180	Putative receptor protein kinase TMK1
Zm00001eb119590	Putative receptor protein kinase ZmPK1
Zm00001eb106320	Putative receptor-like protein kinase 4
Zm00001eb011250	Putative receptor-type protein kinase LRK1
Zm00001eb011240	Putative receptor-type protein kinase LRK1
Zm00001eb408880	Putative ribosomal protein L31
Zm00001eb324920	putative ribosome biogenesis protein slx9-like isoform X2
Zm00001eb192670	Putative RING-H2 finger protein ATL49
Zm00001eb187170	Putative RING-H2 finger protein ATL62
Zm00001eb153790	Putative rRNA maturation factor
Zm00001eb343980	Putative rRNA methyltransferase
Zm00001eb368340	Putative serine/threonine-protein kinase dyrk1
Zm00001eb354950	Putative serine/threonine-protein kinase-like protein CCR3
Zm00001eb147900	Putative sphingomyelin synthase-like domain-containing protein
Zm00001eb370980	Putative sugar phosphate/phosphate translocator
Zm00001eb013120	Putative sugar phosphate/phosphate translocator
Zm00001eb148400	Putative translation initiation factor IF-2
Zm00001eb193370	Putative tyrosine-protein phosphatase
Zm00001eb030470	Pyridoxal phosphate (PLP)-dependent transferase superfamily protein
Zm00001eb037500	Pyridoxal phosphate-dependent transferases superfamily protein
Zm00001eb089020	Pyruvate dehydrogenase E1 component subunit alpha
Zm00001eb091980	R3H domain-containing protein (Fragment)
Zm00001eb329550	R3H domain-containing protein 1 (Fragment)
Zm00001eb062530	RAB GTPase homolog 8A
Zm00001eb211610	RAB GTPase homolog A2D
Zm00001eb292740	rac-like GTP-binding protein ARAC7
Zm00001eb194240	Random slug protein 5
Zm00001eb062910	Ras-related protein Rab-11A
Zm00001eb113660	RBOHD
Zm00001eb432230	reactive oxygen species modulator 1
Zm00001eb247150	receptor kinase-like protein Xa21
Zm00001eb358970	Receptor-like kinase lip2
Zm00001eb153350	receptor-like protein 51
Zm00001eb045700	Receptor-like protein 51
Zm00001eb012850	Receptor-like protein kinase HERK 1
Zm00001eb063900	Receptor-like serine/threonine-protein kinase
Zm00001eb323640	Receptor-like serine/threonine-protein kinase
Zm00001eb323660	Receptor-like serine/threonine-protein kinase
Zm00001eb286050	Receptor-like serine/threonine-protein kinase
Zm00001eb375620	Receptor-like serine/threonine-protein kinase
Zm00001eb427400	Remorin
Zm00001eb324720	Remorin
Zm00001eb197890	Respiratory burst oxidase
Zm00001eb313960	Respiratory burst oxidase E
Zm00001eb319050	RHOMBOID-like protein (Fragment)
Zm00001eb150410	rhomboid-like protein 20
Zm00001eb359730	Ribokinase
Zm00001eb422490	Ribosomal protein S10
Zm00001eb350190	Ribosome biogenesis protein
Zm00001eb255650	Ribosome production factor 2 homolog
Zm00001eb286060	RING-CH-type domain-containing protein
Zm00001eb004000	RING-H2 finger protein ATL16
Zm00001eb428110	RING-H2 finger protein ATL1R
Zm00001eb370730	RING-H2 finger protein ATL2K
Zm00001eb187340	RING-H2 finger protein ATL2L
Zm00001eb250730	RING-H2 finger protein ATL2L
Zm00001eb109400	RING-H2 finger protein ATL3
Zm00001eb327570	RING-H2 finger protein ATL3
Zm00001eb073040	RING-H2 finger protein ATL34
Zm00001eb401490	RING-H2 finger protein ATL3B
Zm00001eb254330	RING-H2 finger protein ATL46
Zm00001eb155600	RING-type domain-containing protein
Zm00001eb315620	RING-type E3 ubiquitin transferase
Zm00001eb190130	RING-type E3 ubiquitin transferase
Zm00001eb145570	RING-type E3 ubiquitin transferase
Zm00001eb260470	RING-type E3 ubiquitin transferase
Zm00001eb290550	RING-type E3 ubiquitin transferase
Zm00001eb290050	RING-type E3 ubiquitin transferase
Zm00001eb052950	RING-type E3 ubiquitin transferase
Zm00001eb253960	RING-type E3 ubiquitin transferase
Zm00001eb340160	RING-type E3 ubiquitin transferase
Zm00001eb010210	RING-type E3 ubiquitin transferase
Zm00001eb371590	RING-type E3 ubiquitin transferase
Zm00001eb063300	RNA helicase
Zm00001eb363750	RNA polymerase II subunit 5-mediating protein homolog
Zm00001eb255370	RNA-binding 24
Zm00001eb270800	RNA-binding protein with multiple splicing 2
Zm00001eb253860	RNA-dependent RNA polymerase
Zm00001eb148300	RNB domain-containing protein
Zm00001eb325150	Root border cell-specific protein
Zm00001eb205490	RRM domain-containing protein
Zm00001eb325580	RuvB-like helicase
Zm00001eb198830	S-acyltransferase
Zm00001eb146620	S-acyltransferase
Zm00001eb289180	S-acyltransferase
Zm00001eb160720	S-adenosyl-L-methionine-dependent methyltransferase superfamily protein
Zm00001eb102990	S-adenosyl-L-methionine-dependent methyltransferase superfamily protein
Zm00001eb184470	S-adenosylmethionine decarboxylase proenzyme
Zm00001eb246600	Salt tolerance protein
Zm00001eb248880	salt tolerance receptor-like cytoplasmic kinase 1
Zm00001eb075490	SAUR11-auxin-responsive SAUR family member
Zm00001eb427500	SAUR11-auxin-responsive SAUR family member
Zm00001eb070620	SAUR1-auxin-responsive SAUR family member
Zm00001eb288400	Scarecrow-like protein 1
Zm00001eb324600	scarecrow-like protein 23
Zm00001eb363140	Scarecrow-like protein 3
Zm00001eb327660	Scarecrow-like protein 6
Zm00001eb428430	Scarecrow-like protein 8
Zm00001eb187310	Scarecrow-like protein 8
Zm00001eb234760	Sec14p-like phosphatidylinositol transfer family protein
Zm00001eb159250	Secologanin synthase
Zm00001eb290950	Secologanin synthase
Zm00001eb385730	Secologanin synthase
Zm00001eb111610	Secologanin synthase
Zm00001eb322660	Senescence regulator
Zm00001eb221600	Senescence regulator
Zm00001eb247750	Senescence regulator
Zm00001eb319560	Senescence-inducible chloroplast stay-green protein 1
Zm00001eb106140	septum-promoting GTP-binding protein 1 isoform X1
Zm00001eb151490	Serine/arginine repetitive matrix protein 1
Zm00001eb348570	Serine/arginine-rich SC35-like splicing factor SCL30A
Zm00001eb265820	Serine/arginine-rich splicing factor RS2Z32
Zm00001eb265810	Serine/arginine-rich splicing factor RS2Z32
Zm00001eb404000	Serine/arginine-rich splicing factor RS31
Zm00001eb013270	Serine/threonine protein kinase OSK4
Zm00001eb103950	Serine/threonine protein phosphatase 2A regulatory subunit
Zm00001eb364330	Serine/threonine receptor-like kinase NFP
Zm00001eb250700	serine/threonine receptor-like kinase NFP
Zm00001eb022440	Serine/threonine-protein kinase BSK1
Zm00001eb427480	Serine/threonine-protein kinase GRIK1
Zm00001eb075500	Serine/threonine-protein kinase GRIK1
Zm00001eb259080	serine/threonine-protein kinase PCRK1
Zm00001eb005900	Serine/threonine-protein kinase RIPK
Zm00001eb314180	Serine/threonine-protein kinase RIPK
Zm00001eb373760	serine/threonine-protein kinase RIPK
Zm00001eb243440	Serine/threonine-protein kinase SAPK7
Zm00001eb101850	Serine/threonine-protein kinase UCNL
Zm00001eb082270	Serine/threonine-protein kinase-like protein CCR4
Zm00001eb192580	Serinethreonine-protein kinase blus1
Zm00001eb174730	Serrate RNA effector molecule
Zm00001eb154330	SH3 domain-containing protein
Zm00001eb069000	Shikimate kinase
Zm00001eb001060	Short-chain dehydrogenase TIC 32
Zm00001eb426190	Sialyltransferase-like protein 3
Zm00001eb109640	Signal peptidase complex subunit 1
Zm00001eb313440	Silk fibroin (Fragment)
Zm00001eb112030	Sister chromatid cohesion protein DCC1
Zm00001eb070360	SIT4 phosphatase-associated family protein
Zm00001eb222340	Small GTP-binding domain containing protein
Zm00001eb033110	Smr domain-containing protein
Zm00001eb353700	SNF1-related protein kinase catalytic subunit alpha KIN10
Zm00001eb395720	SNF1-related protein kinase regulatory subunit beta-1
Zm00001eb037520	Sorbitol dehydrogenase
Zm00001eb056440	Sorghum bicolor protein targeted either to mitochondria or chloroplast proteins T50848
Zm00001eb366800	Sorting nexin 1
Zm00001eb366810	Sorting nexin 1 isoform 1
Zm00001eb290320	Sorting nexin 2B
Zm00001eb109800	Sphinganine C4-monooxygenase
Zm00001eb343760	Splicing factor U2af small subunit B
Zm00001eb378900	Squalene monooxygenase 2
Zm00001eb419490	START domain-containing protein
Zm00001eb063890	Start-like domain-containing protein
Zm00001eb143300	Stearoyl-[acyl-carrier-protein] 9-desaturase 2
Zm00001eb329080	Stomatal closure-related actin-binding protein 1
Zm00001eb037110	Stress up-regulated Nod 19
Zm00001eb303620	Stress-induced transcription factor NAC1
Zm00001eb161200	Strigolactone esterase D14
Zm00001eb159490	S-type anion channel SLAH3
Zm00001eb082810	Subtilisin-like protease
Zm00001eb249930	Subtilisin-like protease
Zm00001eb058150	Subtilisin-like protease
Zm00001eb004430	Subtilisin-like serine endopeptidase family protein
Zm00001eb429280	Subtilisin-like serine protease
Zm00001eb337870	Succinate dehydrogenase [ubiquinone] flavoprotein subunit
Zm00001eb016290	Sucrose synthase
Zm00001eb016250	Sucrose synthase
Zm00001eb005460	Sucrose transport protein SUT1
Zm00001eb324180	Sugar carrier protein C
Zm00001eb110690	Sugar carrier protein C
Zm00001eb008810	Sugar transport protein 13
Zm00001eb089390	Sulfate adenylyltransferase
Zm00001eb004550	Sulfate transporter 3.1
Zm00001eb375250	Sulfiredoxin
Zm00001eb001680	SUMO-conjugating enzyme SCE1
Zm00001eb403740	SUMO-conjugating enzyme SCE1
Zm00001eb347200	Superoxide dismutase
Zm00001eb378880	Superoxide dismutase
Zm00001eb016940	Superoxide dismutase [Cu-Zn]
Zm00001eb159420	Suppressor of G2 allele of SKP1
Zm00001eb367680	Sushi
Zm00001eb377890	SWI/SNF complex component SNF12-like protein
Zm00001eb055830	Symbiotic ammonium transporter
Zm00001eb103980	Syringolide-induced protein 14-1-1
Zm00001eb433110	Tafazzin family protein (Fragment)
Zm00001eb013890	Tasselseed2-like short-chain dehydrogenase/reductase (Fragment)
Zm00001eb206030	TBCC domain-containing protein 1
Zm00001eb253440	Tetraspanin-7
Zm00001eb313460	Tetraspanin-8
Zm00001eb432020	Tetratricopeptide repeat (TPR)-like superfamily protein
Zm00001eb068620	Tetratricopeptide repeat (TPR)-like superfamily protein
Zm00001eb024820	Tetratricopeptide repeat-containing domain-containing protein
Zm00001eb395590	Tex protein-relatedtranscription accessory protein
Zm00001eb349390	TFIIS N-terminal domain-containing protein
Zm00001eb314680	Thiamine-phosphate synthase
Zm00001eb369590	Thioredoxin
Zm00001eb149110	thioredoxin-like fold domain-containing protein MRL7
Zm00001eb327680	Thioredoxin-like protein 4B
Zm00001eb110150	Thioredoxin-like protein AAED1 chloroplastic
Zm00001eb045520	Threonyl-tRNA synthetase
Zm00001eb048770	Tify domain-containing protein
Zm00001eb048780	Tify domain-containing protein
Zm00001eb005990	Tify domain-containing protein
Zm00001eb005980	Tify domain-containing protein
Zm00001eb006000	Tify domain-containing protein
Zm00001eb190140	Tify domain-containing protein
Zm00001eb068050	Tify domain-containing protein
Zm00001eb327450	Tify domain-containing protein
Zm00001eb434110	TIM-barrel signal transduction protein isoform 2
Zm00001eb149750	TLC domain-containing protein
Zm00001eb387820	TMV response protein
Zm00001eb211620	TOG domain-containing protein
Zm00001eb294930	TOG domain-containing protein
Zm00001eb003730	Tonoplast intrinsic protein 1
Zm00001eb127680	Topless-related protein 2 isoform X1
Zm00001eb045670	TPT domain-containing protein
Zm00001eb008660	TPT domain-containing protein
Zm00001eb145500	TPX2 (Targeting protein for Xklp2) protein family
Zm00001eb116770	TPX2 domain-containing protein
Zm00001eb425720	Transcription activator factor
Zm00001eb405230	Transcription activators
Zm00001eb329070	Transcription elongation factor (TEF)
Zm00001eb150140	Transcription factor
Zm00001eb155410	Transcription factor ABA-INDUCIBLE bHLH-TYPE
Zm00001eb069700	Transcription factor bHLH112
Zm00001eb034940	Transcription factor bHLH130
Zm00001eb101880	Transcription factor bHLH130
Zm00001eb317460	Transcription factor bHLH62
Zm00001eb099470	Transcription factor bHLH66
Zm00001eb155300	Transcription factor bHLH87
Zm00001eb315910	Transcription factor BIM3
Zm00001eb089380	Transcription factor E2FA
Zm00001eb251890	Transcription factor GT-3b
Zm00001eb058460	Transcription factor HHO3
Zm00001eb159180	Transcription factor IBH1-like
Zm00001eb192600	Transcription factor IBH1-like
Zm00001eb299720	Transcription factor JUNGBRUNNEN 1
Zm00001eb395580	Transcription factor MYB108
Zm00001eb221780	Transcription factor MYB15
Zm00001eb041860	transcription factor MYB20
Zm00001eb136760	Transcription factor MYB21
Zm00001eb109860	Transcription factor MYB30
Zm00001eb324070	Transcription factor MYB39
Zm00001eb045780	Transcription factor MYB4
Zm00001eb387370	Transcription factor MYB44
Zm00001eb275490	Transcription factor MYB44
Zm00001eb028610	Transcription factor MYB78
Zm00001eb417170	Transcription factor MYB78
Zm00001eb129490	Transcription factor MYB86
Zm00001eb294560	Transcription factor MYB86
Zm00001eb154560	Transcription factor MYB87
Zm00001eb023780	Transcription factor MYBS2
Zm00001eb337410	Transcription factor MYBS3
Zm00001eb390330	Transcription factor MYC2
Zm00001eb117560	Transcription factor PCF6
Zm00001eb070520	Transcription factor PIF4
Zm00001eb252160	Transcription factor RADIALIS
Zm00001eb198470	Transcription factor RF2b
Zm00001eb016100	Transcription factor RF2b
Zm00001eb301520	Transcription factor UNE12
Zm00001eb029490	Transcription initiation factor TFIID subunit 8
Zm00001eb146740	Transcription regulator
Zm00001eb016140	Transcription repressor
Zm00001eb119420	Transcription repressor
Zm00001eb426670	Transcription repressor MYB4
Zm00001eb366540	Transcription repressor MYB4
Zm00001eb146230	Transcription repressor MYB4
Zm00001eb214240	Transcriptional regulator of RNA polII SAGA subunit
Zm00001eb124120	Translation initiation factor IF-2-like
Zm00001eb035870	Translation initiation factor IF-2-like
Zm00001eb052050	Translation initiation factor IF-2-like
Zm00001eb082230	Translocon Tic40
Zm00001eb271760	Transmembrane protein 53
Zm00001eb366820	Transposon protein Mutator sub-class
Zm00001eb370990	Trehalose-6-phosphate synthase15
Zm00001eb000880	Trihelix transcription factor GT-2
Zm00001eb142530	tRNA (adenine(58)-N(1))-methyltransferase non-catalytic subunit TRM6
Zm00001eb252800	tRNA-2-methylthio-N(6)-dimethylallyladenosine synthase
Zm00001eb030490	tRNA-splicing endonuclease subunit Sen2-2
Zm00001eb276860	Tr-type G domain-containing protein
Zm00001eb006430	Tryptamine benzoyltransferase 1
Zm00001eb027900	Tryptamine hydroxycinnamoyl transferase
Zm00001eb060880	Tryptophan synthase
Zm00001eb158110	Tset complex member tstf
Zm00001eb313320	Tsi1-interacting protein TSIP1
Zm00001eb016930	tubby-like F-box protein 3
Zm00001eb146720	Tubby-like F-box protein 3
Zm00001eb292770	Tubby-like F-box protein 9
Zm00001eb399990	Tubulin alpha chain
Zm00001eb201730	Tubulin alpha-6 chain
Zm00001eb279190	Tuliposide A-converting enzyme 1
Zm00001eb374760	Two-component response regulator
Zm00001eb140730	Two-component response regulator ORR4
Zm00001eb319590	Two-component response regulator-like PRR95
Zm00001eb103490	Two-component response regulator-like PRR95
Zm00001eb194250	Type I inositol polyphosphate 5-phosphatase 5
Zm00001eb122060	type IV inositol polyphosphate 5-phosphatase 3 isoform X1
Zm00001eb301160	Type IV inositol polyphosphate 5-phosphatase 7
Zm00001eb348760	Typical P-type R2R3 Myb protein (Fragment)
Zm00001eb165000	Typical P-type R2R3 Myb protein (Fragment)
Zm00001eb292480	Tyrosine/DOPA decarboxylase 2
Zm00001eb273370	Tyrosine-sulfated glycopeptide receptor 1
Zm00001eb226000	Tyrosine-sulfated glycopeptide receptor 1
Zm00001eb234770	U11/U12 small nuclear ribonucleoprotein
Zm00001eb121760	U1-type domain-containing protein
Zm00001eb406370	U3 small nucleolar RNA-associated protein 25
Zm00001eb072900	U3 small nucleolar RNA-associated protein like
Zm00001eb146730	U6 snRNA-associated Sm-like protein LSm3
Zm00001eb295480	UBC core domain-containing protein
Zm00001eb159190	Ubiquitin carboxyl-terminal hydrolase 27
Zm00001eb275400	Ubiquitin system component Cue protein
Zm00001eb157900	Ubiquitin-conjugating enzyme E2
Zm00001eb368930	Ubiquitin-conjugating enzyme E2
Zm00001eb157120	Ubiquitin-conjugating enzyme E2 36
Zm00001eb368940	Ubiquitin-conjugating enzyme E2-17 kDa
Zm00001eb329750	U-box domain-containing protein 30
Zm00001eb022920	U-box domain-containing protein 37
Zm00001eb325810	U-box domain-containing protein 4
Zm00001eb099250	UBX domain-containing protein
Zm00001eb049960	UDP-arabinopyranose mutase
Zm00001eb057740	UDP-glucoronosyl and UDP-glucosyl transferase family protein
Zm00001eb214560	UDP-glucose 6-dehydrogenase 4
Zm00001eb257590	UDP-glucuronate 4-epimerase 1
Zm00001eb317540	UDP-glucuronate 4-epimerase 6
Zm00001eb322260	UDP-glycosyltransferase 71B1
Zm00001eb322190	UDP-glycosyltransferase 71B1
Zm00001eb013170	Universal stress protein PHOS34
Zm00001eb058450	Upstream activation factor subunit spp27
Zm00001eb232950	Urease accessory protein F
Zm00001eb038400	USP domain-containing protein
Zm00001eb049920	Usp domain-containing protein
Zm00001eb256460	Usp domain-containing protein
Zm00001eb282590	Usp domain-containing protein
Zm00001eb126600	Vacuole membrane protein KMS1
Zm00001eb084290	Valine--tRNA ligase
Zm00001eb198910	VAMP protein SEC22
Zm00001eb335340	VARLMGL domain-containing protein
Zm00001eb155310	Vesicle transport v-SNARE 13
Zm00001eb369050	VHS domain-containing protein
Zm00001eb149800	VHS domain-containing protein
Zm00001eb038210	Voltage-dependent L-type calcium channel subunit alpha-1S
Zm00001eb293830	VQ domain-containing protein
Zm00001eb344290	VQ domain-containing protein
Zm00001eb233250	VQ domain-containing protein
Zm00001eb111780	VQ domain-containing protein
Zm00001eb194160	VQ domain-containing protein
Zm00001eb158120	VQ domain-containing protein
Zm00001eb024920	VQ domain-containing protein
Zm00001eb015160	VQ domain-containing protein
Zm00001eb389870	VQ domain-containing protein
Zm00001eb032850	VQ domain-containing protein
Zm00001eb353330	VQ domain-containing protein
Zm00001eb368270	V-type proton ATPase subunit a
Zm00001eb345260	V-type proton ATPase subunit C
Zm00001eb009320	Wall-associated receptor kinase-like 14
Zm00001eb177830	Wall-associated receptor kinase-like 20
Zm00001eb006190	WAPL domain-containing protein
Zm00001eb018700	WD domain
Zm00001eb066110	WD repeat-containing protein 44
Zm00001eb073740	WD repeat-containing protein 44
Zm00001eb139400	WD repeat-containing protein 48
Zm00001eb135250	WD repeat-containing protein tag-125
Zm00001eb253140	WD40
Zm00001eb051740	WD40 repeat-containing protein HOS15
Zm00001eb328760	WD40-like protein Beta Propeller
Zm00001eb259100	White-brown complex like protein 30
Zm00001eb044810	White-brown complex protein 11
Zm00001eb347590	WPP domain-interacting tail-anchored protein 1
Zm00001eb047020	WRC domain-containing protein
Zm00001eb169460	WRKY domain-containing protein
Zm00001eb157490	WRKY domain-containing protein
Zm00001eb359740	WRKY domain-containing protein
Zm00001eb056780	WRKY domain-containing protein
Zm00001eb275080	WRKY domain-containing protein
Zm00001eb234120	WRKY domain-containing protein
Zm00001eb159340	WRKY domain-containing protein
Zm00001eb121600	WRKY domain-containing protein
Zm00001eb121610	WRKY domain-containing protein
Zm00001eb178160	WRKY domain-containing protein
Zm00001eb159410	WRKY domain-containing protein
Zm00001eb417490	WRKY domain-containing protein
Zm00001eb129690	WRKY domain-containing protein
Zm00001eb153330	WRKY domain-containing protein
Zm00001eb206730	WRKY domain-containing protein
Zm00001eb294180	WRKY domain-containing protein
Zm00001eb310270	WRKY domain-containing protein
Zm00001eb337290	WRKY domain-containing protein
Zm00001eb376400	WRKY domain-containing protein
Zm00001eb071590	WRKY domain-containing protein
Zm00001eb296020	WRKY transcription factor
Zm00001eb290350	WRKY transcription factor WRKY24
Zm00001eb337270	WRKY10 transcription factor
Zm00001eb163840	WRKY-type transcription factor (Fragment)
Zm00001eb075030	XendoU domain-containing protein
Zm00001eb067690	XS domain-containing protein
Zm00001eb253460	Xyloglucan backbone O-acetyltransferase 5
Zm00001eb371910	Xyloglucan endotransglucosylase/hydrolase
Zm00001eb249380	YfnA
Zm00001eb216920	Yippee domain-containing protein
Zm00001eb004420	YTH domain-containing protein
Zm00001eb099240	ZIM transcription factor
Zm00001eb223590	ZIM transcription factor (Fragment)
Zm00001eb101840	zinc finger A20 and AN1 domain-containing stress-associated protein 5-like
Zm00001eb043720	Zinc finger CCCH domain-containing protein 19
Zm00001eb000870	Zinc finger CCCH domain-containing protein 19
Zm00001eb324660	Zinc finger CCCH domain-containing protein 30
Zm00001eb220400	Zinc finger CCCH domain-containing protein 44
Zm00001eb008650	Zinc finger CCCH domain-containing protein 55
Zm00001eb121510	Zinc finger CCCH domain-containing protein 59
Zm00001eb125380	Zinc finger MYM-type protein 5
Zm00001eb062570	Zinc finger protein 1
Zm00001eb020630	Zinc finger protein 1
Zm00001eb051750	Zinc finger protein 1
Zm00001eb099900	Zinc finger protein 2
Zm00001eb058370	Zinc finger protein AZF2
Zm00001eb214230	Zinc finger protein AZF2
Zm00001eb294920	Zinc finger protein BRUTUS
Zm00001eb189080	Zinc finger protein CONSTANS-LIKE 9
Zm00001eb147260	Zinc finger protein WIP5
Zm00001eb148580	Zinc finger protein ZAT11
Zm00001eb368070	Zinc finger protein ZAT11
Zm00001eb062560	Zinc finger protein ZAT5
Zm00001eb266420	Zinc finger protein ZAT5
Zm00001eb211760	Zinc finger protein ZAT5
Zm00001eb058120	Zinc finger protein ZPR1
Zm00001eb019840	Zinc transporter 2
Zm00001eb290160	Zinc transporter 3
Zm00001eb315450	Zinc-finger homeodomain protein 1
Zm00001eb252180	Zinc-finger homeodomain protein 7
Zm00001eb374070
Zm00001eb387390
Zm00001eb070640
Zm00001eb377110
Zm00001eb317020
Zm00001eb165900
Zm00001eb335720
Zm00001eb296030
Zm00001eb317010
Zm00001eb259090
Zm00001eb148550
Zm00001eb140610
Zm00001eb311700
Zm00001eb135260
Zm00001eb148560
Zm00001eb006040
Zm00001eb319260
Zm00001eb125410
Zm00001eb194030
Zm00001eb169470
Zm00001eb319270
Zm00001eb420480
Zm00001eb071520
Zm00001eb377120
Zm00001eb135230
Zm00001eb147210
Zm00001eb207440
Zm00001eb022990
Zm00001eb158310
Zm00001eb321130
Zm00001eb162470
Zm00001eb035000
Zm00001eb119600
Zm00001eb431110
Zm00001eb324650
Zm00001eb119610
Zm00001eb357560
Zm00001eb281820
Zm00001eb155700
Zm00001eb091990
Zm00001eb390150
Zm00001eb418120
Zm00001eb390140
Zm00001eb289340
Zm00001eb162460
Zm00001eb279540
Zm00001eb390120
Zm00001eb290310
Zm00001eb289330
Zm00001eb009180
Zm00001eb163300
Zm00001eb039800
Zm00001eb427050
Zm00001eb043480
Zm00001eb159270
Zm00001eb117880
Zm00001eb418110
Zm00001eb246610
Zm00001eb426180
Zm00001eb301030
Zm00001eb056330
Zm00001eb055000
Zm00001eb070610
Zm00001eb101070
Zm00001eb194460
Zm00001eb256870
Zm00001eb066120
Zm00001eb232440
Zm00001eb119680
Zm00001eb087410
Zm00001eb062590
Zm00001eb075890
Zm00001eb054970
Zm00001eb039790
Zm00001eb158820
Zm00001eb292430
Zm00001eb087420
Zm00001eb141150
Zm00001eb313450
Zm00001eb315630
Zm00001eb014480
Zm00001eb029500
Zm00001eb145980
Zm00001eb141140
Zm00001eb013160
Zm00001eb096350
Zm00001eb294630
Zm00001eb272860
Zm00001eb037100
Zm00001eb005510
Zm00001eb314760
Zm00001eb378910
Zm00001eb214520
Zm00001eb405300
Zm00001eb303630
Zm00001eb187320
Zm00001eb005520
Zm00001eb119660
Zm00001eb354960
Zm00001eb075480
Zm00001eb107680
Zm00001eb325160
Zm00001eb234110
Zm00001eb325170
Zm00001eb366910
Zm00001eb402280
Zm00001eb299050
Zm00001eb364310
Zm00001eb274610
Zm00001eb366970
Zm00001eb279080
Zm00001eb072770
Zm00001eb125960
Zm00001eb034930
Zm00001eb365650
Zm00001eb252850
Zm00001eb364320
Zm00001eb093220
Zm00001eb402250
Zm00001eb425330
Zm00001eb010970
Zm00001eb016260
Zm00001eb020760
Zm00001eb365630
Zm00001eb251540
Zm00001eb366960
Zm00001eb350180
Zm00001eb250690
Zm00001eb358900
Zm00001eb107260
Zm00001eb020750
Zm00001eb428820
Zm00001eb364350
Zm00001eb251950
Zm00001eb425320
Zm00001eb252810
Zm00001eb358920
Zm00001eb075880
Zm00001eb040780
Zm00001eb252820
Zm00001eb109470
Zm00001eb075870
Zm00001eb157990
Zm00001eb101510
Zm00001eb405710
Zm00001eb367850
Zm00001eb113580
Zm00001eb002840
Zm00001eb095820
Zm00001eb390420
Zm00001eb353000
Zm00001eb070990
Zm00001eb105970
Zm00001eb232940
Zm00001eb298330
Zm00001eb008120
Zm00001eb390410
Zm00001eb022430
Zm00001eb105980
Zm00001eb001970
Zm00001eb402530
Zm00001eb150990
Zm00001eb390400
Zm00001eb122070
Zm00001eb324960
Zm00001eb366320
Zm00001eb409100
Zm00001eb242310
Zm00001eb066070
Zm00001eb049970
Zm00001eb074920
Zm00001eb008110
Zm00001eb251250
Zm00001eb001960
Zm00001eb136680
Zm00001eb347630
Zm00001eb033990
Zm00001eb066080
Zm00001eb157110
Zm00001eb073600
Zm00001eb323670
Zm00001eb243680
Zm00001eb289440
Zm00001eb102050
Zm00001eb254340
Zm00001eb067760
Zm00001eb323680
Zm00001eb347650
Zm00001eb142970
Zm00001eb323210
Zm00001eb058800
Zm00001eb325870
Zm00001eb347640
Zm00001eb377040
Zm00001eb185210
Zm00001eb317530
Zm00001eb024690
Zm00001eb422520
Zm00001eb037510
Zm00001eb117570
Zm00001eb185200
Zm00001eb317520
Zm00001eb325890
Zm00001eb067770
Zm00001eb081620
Zm00001eb247600
Zm00001eb299680
Zm00001eb406470
Zm00001eb005910
Zm00001eb374820
Zm00001eb231260
Zm00001eb003740
Zm00001eb252130
Zm00001eb231250
Zm00001eb067790
Zm00001eb198920
Zm00001eb045550
Zm00001eb367280
Zm00001eb070500
Zm00001eb265450
Zm00001eb252140
Zm00001eb211630
Zm00001eb198930
Zm00001eb102040
Zm00001eb023790
Zm00001eb252150
Zm00001eb349400
Zm00001eb106400
Zm00001eb063310
Zm00001eb427490
Zm00001eb405220
Zm00001eb303790
Zm00001eb426170
Zm00001eb242290
Zm00001eb155400
Zm00001eb326330
Zm00001eb084240
Zm00001eb145620
Zm00001eb043740
Zm00001eb117580
Zm00001eb006720
Zm00001eb151020
Zm00001eb303750
Zm00001eb066870
Zm00001eb330860
Zm00001eb227960
Zm00001eb425280
Zm00001eb324190
Zm00001eb338350
Zm00001eb075360
Zm00001eb363760
Zm00001eb055760
Zm00001eb056610
Zm00001eb006710
Zm00001eb035250
Zm00001eb106480
Zm00001eb151010
Zm00001eb386870
Zm00001eb121620
Zm00001eb223150
Zm00001eb294350
Zm00001eb033980
Zm00001eb191910
Zm00001eb397110
Zm00001eb343730
Zm00001eb274730
Zm00001eb294340
Zm00001eb030460
Zm00001eb033970
Zm00001eb226670
Zm00001eb388630
Zm00001eb366860
Zm00001eb416770
Zm00001eb425690
Zm00001eb180430
Zm00001eb154150
Zm00001eb197240
Zm00001eb198570
Zm00001eb110140
Zm00001eb113650
Zm00001eb097950
Zm00001eb124770
Zm00001eb197250
Zm00001eb005470
Zm00001eb191950
Zm00001eb057070
Zm00001eb262710
Zm00001eb425670
Zm00001eb016130
Zm00001eb280150
Zm00001eb131010
Zm00001eb051760
Zm00001eb057080
Zm00001eb197270
Zm00001eb214250
Zm00001eb057090
Zm00001eb434120
Zm00001eb146140
Zm00001eb093520
Zm00001eb230890
Zm00001eb158130
Zm00001eb390300
Zm00001eb240200
Zm00001eb022320
Zm00001eb158140
Zm00001eb161300
Zm00001eb008000
Zm00001eb060620
Zm00001eb001850
Zm00001eb290960
Zm00001eb116760
Zm00001eb138530
Zm00001eb207630
Zm00001eb384910
Zm00001eb391200
Zm00001eb369760
Zm00001eb322670
Zm00001eb109170
Zm00001eb110160
Zm00001eb322200
Zm00001eb178170
Zm00001eb219660
Zm00001eb299700
Zm00001eb322680
Zm00001eb316360
Zm00001eb343150
Zm00001eb432220
Zm00001eb378220
Zm00001eb343140
Zm00001eb322220
Zm00001eb290540
Zm00001eb292720
Zm00001eb125280
Zm00001eb067630
Zm00001eb394730
Zm00001eb370760
Zm00001eb290560
Zm00001eb016950
Zm00001eb219670
Zm00001eb271800
Zm00001eb384920
Zm00001eb184460
Zm00001eb126580
Zm00001eb348420
Zm00001eb266410
Zm00001eb337770
Zm00001eb126570
Zm00001eb335120
Zm00001eb428120
Zm00001eb326650
Zm00001eb016910
Zm00001eb139420
Zm00001eb160480
Zm00001eb099260
Zm00001eb013880
Zm00001eb337790
Zm00001eb335130
Zm00001eb045440
Zm00001eb071700
Zm00001eb234860
Zm00001eb247640
Zm00001eb258300
Zm00001eb121770
Zm00001eb327520
Zm00001eb052550
Zm00001eb335150
Zm00001eb375610
Zm00001eb109650
Zm00001eb054740
Zm00001eb352980
Zm00001eb052560
Zm00001eb073020
Zm00001eb247620
Zm00001eb231280
Zm00001eb271780
Zm00001eb352970
Zm00001eb054750
Zm00001eb359120
Zm00001eb247610
Zm00001eb231270
Zm00001eb026220
Zm00001eb054760
Zm00001eb398760
Zm00001eb001390
Zm00001eb294820
Zm00001eb327560
Zm00001eb012050
Zm00001eb054770
Zm00001eb399600
Zm00001eb374770
Zm00001eb005730
Zm00001eb386760
Zm00001eb279220
Zm00001eb012030
Zm00001eb073050
Zm00001eb010740
Zm00001eb009750
Zm00001eb056060
Zm00001eb157320
Zm00001eb103940
Zm00001eb156470
Zm00001eb009760
Zm00001eb253930
Zm00001eb147500
Zm00001eb071690
Zm00001eb157330
Zm00001eb148860
Zm00001eb343600
Zm00001eb253940
Zm00001eb172930
Zm00001eb146200
Zm00001eb006220
Zm00001eb125750
Zm00001eb061420
Zm00001eb296660
Zm00001eb398770
Zm00001eb070380
Zm00001eb388970
Zm00001eb103970
Zm00001eb161800
Zm00001eb293580
Zm00001eb352590
Zm00001eb006210
Zm00001eb258350
Zm00001eb122650
Zm00001eb146640
Zm00001eb167540
Zm00001eb377880
Zm00001eb227650
Zm00001eb324910
Zm00001eb321880
Zm00001eb145300
Zm00001eb146630
Zm00001eb004010
Zm00001eb375230
Zm00001eb389860
Zm00001eb031160
Zm00001eb332310
Zm00001eb112010
Zm00001eb391520
Zm00001eb001750
Zm00001eb021360
Zm00001eb369600
Zm00001eb031150
Zm00001eb274590
Zm00001eb391510
Zm00001eb092560
Zm00001eb104880
Zm00001eb103550
Zm00001eb071600
Zm00001eb389200
Zm00001eb353270
Zm00001eb081400
Zm00001eb390650
Zm00001eb068470
Zm00001eb104890
Zm00001eb197880
Zm00001eb226010
Zm00001eb353260
Zm00001eb266510
Zm00001eb001740
Zm00001eb344310
Zm00001eb193050
Zm00001eb276720
Zm00001eb378110
Zm00001eb240370
Zm00001eb115960
Zm00001eb358980
Zm00001eb326910
Zm00001eb024830
Zm00001eb148410
Zm00001eb378120
Zm00001eb146210
Zm00001eb250160
Zm00001eb068480
Zm00001eb250150
Zm00001eb071680
Zm00001eb068030
Zm00001eb326930
Zm00001eb020450
Zm00001eb148870
Zm00001eb156490
Zm00001eb007480
Zm00001eb274570
Zm00001eb378100
Zm00001eb358990
Zm00001eb217580
Zm00001eb421420
Zm00001eb222500
Zm00001eb126260
Zm00001eb416070
Zm00001eb363900
Zm00001eb107510
Zm00001eb126250
Zm00001eb043560
Zm00001eb177840
Zm00001eb067990
Zm00001eb416060
Zm00001eb378130
Zm00001eb164990
Zm00001eb221630
Zm00001eb003990
Zm00001eb152520
Zm00001eb043570
Zm00001eb192590
Zm00001eb002670
Zm00001eb326980
Zm00001eb416080
Zm00001eb086270
Zm00001eb022260
Zm00001eb230100
Zm00001eb275470
Zm00001eb266520
Zm00001eb052060
Zm00001eb040080
Zm00001eb149340
[truncated: 373 more rows]

## Sheet: ST5
Supplementary Table S5. GO term enrichment analysis of ZmRap2.7 target genes
GO term analysis for the 2109 genes overlapped by ZmRap2.7 ChIP-seq peaks
ontology	ID	Description	GeneRatio	BgRatio	pvalue	p.adjust	qvalue	geneID	Count	richFactor	FoldEnrich
BP	GO:0042538	hyperosmotic salinity response	55/1902	306/39756	2.12026e-17	2.91536e-14	2.73179e-14	Zm00001eb005990/Zm00001eb012040/Zm00001eb028610/Zm00001eb045780/Zm00001eb058370/Zm00001eb066880/Zm00001eb068530/Zm00001eb074930/Zm00001eb078810/Zm00001eb080140/Zm00001eb100250/Zm00001eb101180/Zm00001eb129790/Zm00001eb136760/Zm00001eb148400/Zm00001eb149810/Zm00001eb151190/Zm00001eb153470/Zm00001eb155410/Zm00001eb160330/Zm00001eb161780/Zm00001eb193860/Zm00001eb197260/Zm00001eb205480/Zm00001eb207640…	55	0.179739	3.75693
BP	GO:0002679	respiratory burst involved in defense response	46/1902	237/39756	4.23625e-16	2.91242e-13	2.72904e-13	Zm00001eb012340/Zm00001eb045780/Zm00001eb054960/Zm00001eb058370/Zm00001eb068530/Zm00001eb071550/Zm00001eb071590/Zm00001eb074930/Zm00001eb086280/Zm00001eb101180/Zm00001eb148580/Zm00001eb150840/Zm00001eb153470/Zm00001eb159410/Zm00001eb161090/Zm00001eb178160/Zm00001eb193860/Zm00001eb197260/Zm00001eb206730/Zm00001eb214230/Zm00001eb221780/Zm00001eb232420/Zm00001eb234120/Zm00001eb246640/Zm00001eb247570…	46	0.194093	4.05697
BP	GO:0009873	ethylene-activated signaling pathway	48/1902	341/39756	2.48829e-11	1.14047e-08	1.06866e-08	Zm00001eb015440/Zm00001eb045780/Zm00001eb058370/Zm00001eb062530/Zm00001eb067980/Zm00001eb068530/Zm00001eb074730/Zm00001eb074930/Zm00001eb100180/Zm00001eb125330/Zm00001eb129790/Zm00001eb140600/Zm00001eb150830/Zm00001eb150840/Zm00001eb153470/Zm00001eb156040/Zm00001eb161090/Zm00001eb171050/Zm00001eb197260/Zm00001eb206730/Zm00001eb221780/Zm00001eb232560/Zm00001eb234120/Zm00001eb245030/Zm00001eb247570…	48	0.140762	2.94225
BP	GO:0043069	negative regulation of programmed cell death	45/1902	354/39756	2.83812e-09	9.75602e-07	9.14172e-07	Zm00001eb005990/Zm00001eb011480/Zm00001eb012340/Zm00001eb058130/Zm00001eb062680/Zm00001eb077540/Zm00001eb080140/Zm00001eb082270/Zm00001eb147900/Zm00001eb153470/Zm00001eb159420/Zm00001eb161780/Zm00001eb196380/Zm00001eb197320/Zm00001eb197890/Zm00001eb205480/Zm00001eb206730/Zm00001eb212430/Zm00001eb217590/Zm00001eb234120/Zm00001eb253880/Zm00001eb259080/Zm00001eb261440/Zm00001eb275080/Zm00001eb277520…	45	0.127119	2.65706
BP	GO:0009719	response to endogenous stimulus	42/1902	320/39756	3.65043e-09	9.87473e-07	9.25295e-07	Zm00001eb012340/Zm00001eb038410/Zm00001eb044260/Zm00001eb047280/Zm00001eb058130/Zm00001eb071550/Zm00001eb071590/Zm00001eb103100/Zm00001eb103110/Zm00001eb106490/Zm00001eb148580/Zm00001eb149760/Zm00001eb159410/Zm00001eb178160/Zm00001eb187310/Zm00001eb190130/Zm00001eb196380/Zm00001eb197890/Zm00001eb198550/Zm00001eb228180/Zm00001eb232420/Zm00001eb247580/Zm00001eb248900/Zm00001eb258360/Zm00001eb288400…	42	0.13125	2.74341
BP	GO:0009695	jasmonic acid biosynthetic process	34/1902	228/39756	4.30897e-09	9.87473e-07	9.25295e-07	Zm00001eb005460/Zm00001eb005990/Zm00001eb011480/Zm00001eb022980/Zm00001eb035010/Zm00001eb045780/Zm00001eb058370/Zm00001eb081380/Zm00001eb081610/Zm00001eb099240/Zm00001eb100250/Zm00001eb140600/Zm00001eb143300/Zm00001eb149810/Zm00001eb206730/Zm00001eb221780/Zm00001eb234120/Zm00001eb247570/Zm00001eb248880/Zm00001eb258130/Zm00001eb258950/Zm00001eb259070/Zm00001eb271760/Zm00001eb275080/Zm00001eb314240…	34	0.149123	3.117
BP	GO:0009867	jasmonic acid mediated signaling pathway	54/1902	499/39756	2.45463e-08	4.8216e-06	4.518e-06	Zm00001eb005990/Zm00001eb011480/Zm00001eb022980/Zm00001eb045780/Zm00001eb060880/Zm00001eb062680/Zm00001eb068050/Zm00001eb077540/Zm00001eb080140/Zm00001eb099240/Zm00001eb113580/Zm00001eb121020/Zm00001eb121780/Zm00001eb127680/Zm00001eb153470/Zm00001eb157340/Zm00001eb159420/Zm00001eb161780/Zm00001eb172940/Zm00001eb191220/Zm00001eb194060/Zm00001eb205480/Zm00001eb206730/Zm00001eb212430/Zm00001eb221780…	54	0.108216	2.26196
BP	GO:0009620	response to fungus	29/1902	189/39756	3.03208e-08	5.21139e-06	4.88325e-06	Zm00001eb005460/Zm00001eb016930/Zm00001eb022980/Zm00001eb028610/Zm00001eb035010/Zm00001eb058370/Zm00001eb074930/Zm00001eb078740/Zm00001eb081380/Zm00001eb081610/Zm00001eb100250/Zm00001eb119400/Zm00001eb140600/Zm00001eb146720/Zm00001eb149810/Zm00001eb177830/Zm00001eb248880/Zm00001eb258130/Zm00001eb259070/Zm00001eb271760/Zm00001eb284700/Zm00001eb292770/Zm00001eb314240/Zm00001eb329070/Zm00001eb349390…	29	0.153439	3.20722
BP	GO:0009753	response to jasmonic acid	43/1902	365/39756	5.92151e-08	9.04675e-06	8.47711e-06	Zm00001eb005460/Zm00001eb005980/Zm00001eb006000/Zm00001eb012020/Zm00001eb012040/Zm00001eb028610/Zm00001eb035010/Zm00001eb048770/Zm00001eb048780/Zm00001eb058370/Zm00001eb067710/Zm00001eb081380/Zm00001eb081610/Zm00001eb100250/Zm00001eb101180/Zm00001eb109860/Zm00001eb129790/Zm00001eb136760/Zm00001eb140600/Zm00001eb146230/Zm00001eb149810/Zm00001eb193860/Zm00001eb214230/Zm00001eb222030/Zm00001eb225410…	43	0.117808	2.46245
BP	GO:0030968	endoplasmic reticulum unfolded protein response	40/1902	354/39756	5.05895e-07	6.95605e-05	6.51806e-05	Zm00001eb005990/Zm00001eb011480/Zm00001eb016100/Zm00001eb025560/Zm00001eb043750/Zm00001eb058130/Zm00001eb062680/Zm00001eb071550/Zm00001eb101180/Zm00001eb140600/Zm00001eb193860/Zm00001eb194060/Zm00001eb196380/Zm00001eb198470/Zm00001eb206730/Zm00001eb212430/Zm00001eb227950/Zm00001eb234120/Zm00001eb261440/Zm00001eb275080/Zm00001eb289990/Zm00001eb290300/Zm00001eb313960/Zm00001eb314890/Zm00001eb326660…	40	0.112994	2.36183
BP	GO:0006984	ER-nucleus signaling pathway	37/1902	321/39756	8.23098e-07	0.000102887	9.64087e-05	Zm00001eb005990/Zm00001eb016100/Zm00001eb025560/Zm00001eb043750/Zm00001eb058130/Zm00001eb062680/Zm00001eb071550/Zm00001eb101180/Zm00001eb140600/Zm00001eb193860/Zm00001eb194060/Zm00001eb196380/Zm00001eb198470/Zm00001eb206730/Zm00001eb212430/Zm00001eb227950/Zm00001eb253880/Zm00001eb261440/Zm00001eb275080/Zm00001eb289990/Zm00001eb290300/Zm00001eb295470/Zm00001eb313960/Zm00001eb314890/Zm00001eb326660…	37	0.115265	2.40929
BP	GO:0009693	ethylene biosynthetic process	29/1902	221/39756	9.08042e-07	0.000104046	9.7495e-05	Zm00001eb038410/Zm00001eb055950/Zm00001eb081380/Zm00001eb081610/Zm00001eb082270/Zm00001eb101180/Zm00001eb140600/Zm00001eb148580/Zm00001eb161090/Zm00001eb172940/Zm00001eb178160/Zm00001eb193690/Zm00001eb193860/Zm00001eb197260/Zm00001eb225410/Zm00001eb256470/Zm00001eb259080/Zm00001eb313460/Zm00001eb323660/Zm00001eb325810/Zm00001eb327450/Zm00001eb343720/Zm00001eb354920/Zm00001eb367110/Zm00001eb368070…	29	0.131222	2.74282
BP	GO:0009697	salicylic acid biosynthetic process	31/1902	250/39756	1.33682e-06	0.000141395	0.000132492	Zm00001eb011480/Zm00001eb025560/Zm00001eb052950/Zm00001eb060880/Zm00001eb077540/Zm00001eb080140/Zm00001eb103540/Zm00001eb121780/Zm00001eb159420/Zm00001eb161780/Zm00001eb172940/Zm00001eb191220/Zm00001eb196380/Zm00001eb205480/Zm00001eb206730/Zm00001eb234120/Zm00001eb253880/Zm00001eb259080/Zm00001eb273380/Zm00001eb275080/Zm00001eb277540/Zm00001eb289990/Zm00001eb290300/Zm00001eb295470/Zm00001eb313960…	31	0.124	2.59187
BP	GO:0031348	negative regulation of defense response	43/1902	415/39756	1.98564e-06	0.000195018	0.000182738	Zm00001eb005990/Zm00001eb008200/Zm00001eb011480/Zm00001eb025560/Zm00001eb060880/Zm00001eb062680/Zm00001eb066030/Zm00001eb077540/Zm00001eb080140/Zm00001eb108330/Zm00001eb121780/Zm00001eb159420/Zm00001eb161780/Zm00001eb172940/Zm00001eb191220/Zm00001eb194240/Zm00001eb205480/Zm00001eb206730/Zm00001eb212430/Zm00001eb234120/Zm00001eb253860/Zm00001eb253880/Zm00001eb273380/Zm00001eb275080/Zm00001eb277540…	43	0.103614	2.16577
BP	GO:0009751	response to salicylic acid	34/1902	308/39756	5.84364e-06	0.000535667	0.000501938	Zm00001eb011240/Zm00001eb011250/Zm00001eb015120/Zm00001eb028610/Zm00001eb041860/Zm00001eb045780/Zm00001eb052950/Zm00001eb072200/Zm00001eb109860/Zm00001eb129490/Zm00001eb136760/Zm00001eb146230/Zm00001eb150140/Zm00001eb150840/Zm00001eb154560/Zm00001eb165000/Zm00001eb172420/Zm00001eb177830/Zm00001eb208050/Zm00001eb221780/Zm00001eb222030/Zm00001eb234850/Zm00001eb247570/Zm00001eb275490/Zm00001eb280670…	34	0.11039	2.30739
BP	GO:0009723	response to ethylene	42/1902	426/39756	8.94986e-06	0.000769129	0.000720699	Zm00001eb005990/Zm00001eb012040/Zm00001eb015210/Zm00001eb028610/Zm00001eb066060/Zm00001eb080140/Zm00001eb082270/Zm00001eb100250/Zm00001eb101180/Zm00001eb109860/Zm00001eb113580/Zm00001eb136760/Zm00001eb147900/Zm00001eb150140/Zm00001eb161780/Zm00001eb169460/Zm00001eb172420/Zm00001eb177830/Zm00001eb193860/Zm00001eb205480/Zm00001eb206720/Zm00001eb212430/Zm00001eb214230/Zm00001eb225410/Zm00001eb275490…	42	0.0985915	2.06078
BP	GO:0052542	defense response by callose deposition	15/1902	97/39756	5.68517e-05	0.0045983	0.00430876	Zm00001eb045780/Zm00001eb058130/Zm00001eb102970/Zm00001eb140600/Zm00001eb197890/Zm00001eb221780/Zm00001eb247570/Zm00001eb253880/Zm00001eb271760/Zm00001eb295470/Zm00001eb313960/Zm00001eb326660/Zm00001eb354920/Zm00001eb422850/Zm00001eb426670	15	0.154639	3.2323
BP	GO:2000022	regulation of jasmonic acid mediated signaling pathway	12/1902	66/39756	6.17706e-05	0.00471859	0.00442148	Zm00001eb005980/Zm00001eb005990/Zm00001eb006000/Zm00001eb048770/Zm00001eb048780/Zm00001eb068050/Zm00001eb099240/Zm00001eb143300/Zm00001eb190130/Zm00001eb223590/Zm00001eb327450/Zm00001eb347860	12	0.181818	3.8004
BP	GO:0007346	regulation of mitotic cell cycle	16/1902	111/39756	7.79951e-05	0.00564438	0.00528897	Zm00001eb001260/Zm00001eb011480/Zm00001eb043720/Zm00001eb058120/Zm00001eb103940/Zm00001eb155710/Zm00001eb174730/Zm00001eb192580/Zm00001eb193510/Zm00001eb243750/Zm00001eb249950/Zm00001eb290560/Zm00001eb294610/Zm00001eb294620/Zm00001eb374270/Zm00001eb377050	16	0.144144	3.01293
BP	GO:0009862	systemic acquired resistance, salicylic acid mediated signaling pathway	35/1902	366/39756	8.87871e-05	0.00610411	0.00571976	Zm00001eb005990/Zm00001eb008200/Zm00001eb011480/Zm00001eb060880/Zm00001eb062680/Zm00001eb077540/Zm00001eb080140/Zm00001eb121630/Zm00001eb152530/Zm00001eb159420/Zm00001eb161780/Zm00001eb191220/Zm00001eb205480/Zm00001eb206730/Zm00001eb212430/Zm00001eb234120/Zm00001eb253860/Zm00001eb253880/Zm00001eb273380/Zm00001eb275080/Zm00001eb277540/Zm00001eb289990/Zm00001eb290300/Zm00001eb295470/Zm00001eb313960…	35	0.0956284	1.99885
BP	GO:0010167	response to nitrate	30/1902	303/39756	0.000149094	0.00976214	0.00914745	Zm00001eb015210/Zm00001eb019840/Zm00001eb052950/Zm00001eb053220/Zm00001eb058460/Zm00001eb060070/Zm00001eb061410/Zm00001eb106320/Zm00001eb106390/Zm00001eb151190/Zm00001eb156040/Zm00001eb158810/Zm00001eb159490/Zm00001eb167530/Zm00001eb193660/Zm00001eb193860/Zm00001eb194450/Zm00001eb217190/Zm00001eb226380/Zm00001eb243440/Zm00001eb246640/Zm00001eb288380/Zm00001eb294830/Zm00001eb294920/Zm00001eb323220…	30	0.0990099	2.06953
BP	GO:0009624	response to nematode	25/1902	237/39756	0.000194622	0.0116419	0.0109088	Zm00001eb008810/Zm00001eb033390/Zm00001eb042970/Zm00001eb056050/Zm00001eb071550/Zm00001eb082170/Zm00001eb088790/Zm00001eb099820/Zm00001eb101270/Zm00001eb110690/Zm00001eb190140/Zm00001eb196380/Zm00001eb197320/Zm00001eb222030/Zm00001eb265830/Zm00001eb277160/Zm00001eb277520/Zm00001eb284160/Zm00001eb289990/Zm00001eb322950/Zm00001eb324180/Zm00001eb370200/Zm00001eb384590/Zm00001eb419770/Zm00001eb430440	25	0.105485	2.20487
BP	GO:0031347	regulation of defense response	17/1902	132/39756	0.000194737	0.0116419	0.0109088	Zm00001eb005980/Zm00001eb006000/Zm00001eb010160/Zm00001eb048770/Zm00001eb048780/Zm00001eb068020/Zm00001eb068050/Zm00001eb099240/Zm00001eb110690/Zm00001eb124920/Zm00001eb156250/Zm00001eb217590/Zm00001eb223590/Zm00001eb226000/Zm00001eb242300/Zm00001eb324180/Zm00001eb360620	17	0.128788	2.69195
BP	GO:0018105	peptidyl-serine phosphorylation	10/1902	55/39756	0.000249697	0.0143056	0.0134048	Zm00001eb013270/Zm00001eb032840/Zm00001eb075500/Zm00001eb077550/Zm00001eb247580/Zm00001eb258360/Zm00001eb299690/Zm00001eb299700/Zm00001eb353700/Zm00001eb427480	10	0.181818	3.8004
BP	GO:0009863	salicylic acid mediated signaling pathway	23/1902	225/39756	0.000536053	0.0294829	0.0276265	Zm00001eb012340/Zm00001eb015440/Zm00001eb022980/Zm00001eb025560/Zm00001eb113580/Zm00001eb121020/Zm00001eb121780/Zm00001eb153470/Zm00001eb157340/Zm00001eb172940/Zm00001eb194060/Zm00001eb271760/Zm00001eb323660/Zm00001eb324600/Zm00001eb326900/Zm00001eb348300/Zm00001eb354920/Zm00001eb363140/Zm00001eb368060/Zm00001eb378210/Zm00001eb389830/Zm00001eb390330/Zm00001eb431130	23	0.102222	2.13667
BP	GO:0046777	protein autophosphorylation	35/1902	407/39756	0.000656332	0.0347099	0.0325243	Zm00001eb011480/Zm00001eb012340/Zm00001eb012850/Zm00001eb013270/Zm00001eb032840/Zm00001eb040080/Zm00001eb043750/Zm00001eb063900/Zm00001eb070770/Zm00001eb077550/Zm00001eb101850/Zm00001eb119400/Zm00001eb124920/Zm00001eb141940/Zm00001eb155710/Zm00001eb156250/Zm00001eb223540/Zm00001eb227950/Zm00001eb247580/Zm00001eb258360/Zm00001eb284700/Zm00001eb294610/Zm00001eb294620/Zm00001eb296690/Zm00001eb323640…	35	0.0859951	1.79749
BP	GO:1903507	negative regulation of nucleic acid-templated transcription	9/1902	52/39756	0.00073515	0.0374382	0.0350808	Zm00001eb005980/Zm00001eb005990/Zm00001eb006000/Zm00001eb048770/Zm00001eb048780/Zm00001eb068050/Zm00001eb099240/Zm00001eb223590/Zm00001eb327450	9	0.173077	3.61769
BP	GO:0009963	positive regulation of flavonoid biosynthetic process	21/1902	205/39756	0.000889275	0.0432631	0.0405389	Zm00001eb008200/Zm00001eb077540/Zm00001eb080140/Zm00001eb089390/Zm00001eb119580/Zm00001eb139420/Zm00001eb156040/Zm00001eb158300/Zm00001eb167530/Zm00001eb172420/Zm00001eb193380/Zm00001eb196380/Zm00001eb212430/Zm00001eb247630/Zm00001eb277540/Zm00001eb290300/Zm00001eb294830/Zm00001eb317430/Zm00001eb351930/Zm00001eb384590/Zm00001eb390330	21	0.102439	2.1412
BP	GO:0002697	regulation of immune effector process	6/1902	25/39756	0.000959895	0.0432631	0.0405389	Zm00001eb013270/Zm00001eb206730/Zm00001eb234120/Zm00001eb275080/Zm00001eb353700/Zm00001eb388620	6	0.24	5.01653
BP	GO:0010310	regulation of hydrogen peroxide metabolic process	23/1902	235/39756	0.000974515	0.0432631	0.0405389	Zm00001eb060880/Zm00001eb077540/Zm00001eb080140/Zm00001eb121630/Zm00001eb152530/Zm00001eb159420/Zm00001eb161780/Zm00001eb191220/Zm00001eb205480/Zm00001eb206730/Zm00001eb234120/Zm00001eb253860/Zm00001eb253880/Zm00001eb273380/Zm00001eb275080/Zm00001eb277540/Zm00001eb289990/Zm00001eb295470/Zm00001eb326660/Zm00001eb343720/Zm00001eb377050/Zm00001eb397190/Zm00001eb399590	23	0.0978723	2.04575
BP	GO:0031098	stress-activated protein kinase signaling cascade	9/1902	54/39756	0.000975386	0.0432631	0.0405389	Zm00001eb011480/Zm00001eb155710/Zm00001eb192580/Zm00001eb193510/Zm00001eb249950/Zm00001eb294610/Zm00001eb294620/Zm00001eb374270/Zm00001eb377050	9	0.166667	3.4837
MF	GO:0000976	transcription regulatory region sequence-specific DNA binding	32/1638	306/34432	2.83718e-05	0.0155477	0.0153506	Zm00001eb006700/Zm00001eb008010/Zm00001eb015440/Zm00001eb024680/Zm00001eb028610/Zm00001eb038010/Zm00001eb041860/Zm00001eb045780/Zm00001eb058460/Zm00001eb101280/Zm00001eb109860/Zm00001eb129490/Zm00001eb136760/Zm00001eb146230/Zm00001eb150140/Zm00001eb150840/Zm00001eb154560/Zm00001eb214230/Zm00001eb221780/Zm00001eb234120/Zm00001eb247570/Zm00001eb248930/Zm00001eb294560/Zm00001eb301590/Zm00001eb324070…	32	0.104575	2.19825
GO term analysis for the 259 genes that overlap the set of ChIP-seq and DEG genes
ontology	ID	Description	GeneRatio	BgRatio	pvalue	p.adjust	qvalue	geneID	Count	richFactor	FoldEnrich
BP	GO:0002679	respiratory burst involved in defense response	20/246	237/39756	5.32459e-17	3.07229e-14	2.71274e-14	Zm00001eb054960/Zm00001eb058370/Zm00001eb068530/Zm00001eb074930/Zm00001eb150840/Zm00001eb206730/Zm00001eb214230/Zm00001eb221780/Zm00001eb234120/Zm00001eb246640/Zm00001eb275080/Zm00001eb375580/Zm00001eb426670/Zm00001eb432090/Zm00001eb086280/Zm00001eb178160/Zm00001eb313960/Zm00001eb326660/Zm00001eb367110/Zm00001eb370730	20	0.0843882	13.638
BP	GO:0009695	jasmonic acid biosynthetic process	18/246	228/39756	6.49062e-15	1.87254e-12	1.6534e-12	Zm00001eb022980/Zm00001eb035010/Zm00001eb058370/Zm00001eb081380/Zm00001eb206730/Zm00001eb221780/Zm00001eb234120/Zm00001eb258950/Zm00001eb275080/Zm00001eb327450/Zm00001eb349390/Zm00001eb390330/Zm00001eb419490/Zm00001eb426670/Zm00001eb005460/Zm00001eb081610/Zm00001eb140600/Zm00001eb271760	18	0.0789474	12.7587
BP	GO:0009873	ethylene-activated signaling pathway	19/246	341/39756	6.08826e-13	1.17098e-10	1.03394e-10	Zm00001eb058370/Zm00001eb068530/Zm00001eb074730/Zm00001eb074930/Zm00001eb150840/Zm00001eb206730/Zm00001eb221780/Zm00001eb234120/Zm00001eb275080/Zm00001eb288320/Zm00001eb352580/Zm00001eb367840/Zm00001eb375580/Zm00001eb426670/Zm00001eb432090/Zm00001eb140600/Zm00001eb232560/Zm00001eb313960/Zm00001eb347860	19	0.0557185	9.00465
BP	GO:0009867	jasmonic acid mediated signaling pathway	21/246	499/39756	7.60536e-12	1.09707e-09	9.68683e-10	Zm00001eb022980/Zm00001eb121780/Zm00001eb161780/Zm00001eb194060/Zm00001eb206730/Zm00001eb221780/Zm00001eb234120/Zm00001eb275080/Zm00001eb277540/Zm00001eb294180/Zm00001eb327450/Zm00001eb367840/Zm00001eb390330/Zm00001eb397190/Zm00001eb426670/Zm00001eb062680/Zm00001eb127680/Zm00001eb271760/Zm00001eb313960/Zm00001eb326660/Zm00001eb347860	21	0.0420842	6.80121
BP	GO:0009620	response to fungus	13/246	189/39756	2.23897e-10	2.58377e-08	2.28139e-08	Zm00001eb022980/Zm00001eb035010/Zm00001eb058370/Zm00001eb074930/Zm00001eb081380/Zm00001eb119400/Zm00001eb349390/Zm00001eb390330/Zm00001eb419490/Zm00001eb005460/Zm00001eb081610/Zm00001eb140600/Zm00001eb271760	13	0.0687831	11.116
BP	GO:0009719	response to endogenous stimulus	14/246	320/39756	1.58284e-08	1.52216e-06	1.34402e-06	Zm00001eb047280/Zm00001eb190130/Zm00001eb228180/Zm00001eb290550/Zm00001eb388620/Zm00001eb058130/Zm00001eb103100/Zm00001eb103110/Zm00001eb178160/Zm00001eb197890/Zm00001eb293830/Zm00001eb318890/Zm00001eb367110/Zm00001eb370730	14	0.04375	7.07043
BP	GO:0043069	negative regulation of programmed cell death	14/246	354/39756	5.55905e-08	4.58225e-06	4.04599e-06	Zm00001eb161780/Zm00001eb206730/Zm00001eb234120/Zm00001eb275080/Zm00001eb327450/Zm00001eb367840/Zm00001eb390330/Zm00001eb397190/Zm00001eb058130/Zm00001eb062680/Zm00001eb197890/Zm00001eb217590/Zm00001eb313960/Zm00001eb326660	14	0.039548	6.39135
BP	GO:0042538	hyperosmotic salinity response	13/246	306/39756	7.32144e-08	5.28059e-06	4.6626e-06	Zm00001eb058370/Zm00001eb068530/Zm00001eb074930/Zm00001eb161780/Zm00001eb214230/Zm00001eb221780/Zm00001eb327450/Zm00001eb367840/Zm00001eb375580/Zm00001eb426670/Zm00001eb432090/Zm00001eb271760/Zm00001eb313960	13	0.0424837	6.86577
[truncated: 23 more rows]

## Sheet: ST6
Supplementary Table S6. 4C-seq peaks for V2-IST and husk (bed format)
chromosome	start	end	name	tissue
chr8	135462302	135462309	peak1	husk
chr8	135786626	135786633	peak10	husk
chr8	135819937	135822792	peak11	husk
[truncated: 23 more rows]

## Sheet: ST7
Supplementary Table S7. Genomic coordinates Vgt1 and CNSs
[truncated: 16 more rows]

[truncated: 6 more sheets: ST8, ST9, ST10, ST11, ST12, ST13]
